# Supplementary material for: Detecting hospital behaviors of up-coding on DRGs using Rasch model of continuous variables and online cloud computing in Taiwan
Source: BMC Health Serv Res. 2019 Sep 4;19:630. doi: 10.1186/s12913-019-4417-2 (PMC6727501; doi:10.1186/s12913-019-4417-2)
Supplement: Supplementary file 2 — The demonstration of DRGs detection on website. http://www.healthup.org.tw/kpiall/quest2/drgdetect.htm. (TXT 125 bytes) [file 12913_2019_4417_MOESM2_ESM.txt]

Additional file 2:
 The demonstration of DRGs detection on website
http://www.healthup.org.tw/kpiall/quest2/drgdetect.htm
