# Supplementary material for: Detecting hospital behaviors of up-coding on DRGs using Rasch model of continuous variables and online cloud computing in Taiwan
Source: BMC Health Serv Res. 2019 Sep 4;19:630. doi: 10.1186/s12913-019-4417-2 (PMC6727501; doi:10.1186/s12913-019-4417-2)
Supplement: Supplementary file 4 — Excel module of the Rasch model for continuous responses. (XLSM 3009 kb) [file 12913_2019_4417_MOESM4_ESM.xlsm]

## Sheet: homepage
1		Excel module for DRGS detection when Rasch parameters are reuquested to calibrate							1	998				Groups			Fit	Var	Code	8	Ability code	MaxFit	Index code	1.69066		measure	SE	75		MaxMin	SE	25	theta	SE
								486	residual multioly	alpha=	item coeff	ability coeff	57.1429	A	-2.11167	-2.11167	0.751032	1.97515	A1	-1.20879	0	20.3714	0	1.28898		-4.6613	1.9589	0.2756		-1.0377	0.459	7.124	-1.0377	0.459
									1	1	1.7	1		A	-2.27024	-2.27024	0.688581	1.85346	A2	-1.28897	B57	5.87399	0	1.35244		-5.2247	2.5822	0.156		-1.0377	0.459	7.124	0	0
	Steps:													A	-1.57962	-1.57962	0.562002	2.32812	A3	-1.36696	B17	5.34536	0	1.1509		-3.9587	1.3963	0.546		-7.2055	6.9087	0.0208	-5.818	109.11
	1.Data put in spreadsheet data													A	-2.60778	-2.60778	2.69983	1.58246	A4	-1.39087	0	3.00589	0	1.07389		-4.8837	2.1838	0.221		-5.7918	3.418	0.0884	20.9127	51.6376
	2.click the icon of data to trust													A	-2.2697	-2.2697	0.46502	1.85388	A5	-1.39128	0	2.80212	B68	1.12441		-5.0161	2.3304	0.1924
	3.the icon for plotting screen plot													A	-2.05098	-2.05098	0.713678	2.02018	A6	-1.4944	0	2.70074	0	1.1269		-4.9746	2.2833	0.2002
	4.Two-way ANOVA to compare difference in groups													A	-2.45367	-2.45367	0.369158	1.7074	A7	-1.51004	B29	2.69983	A4	1.2579		-4.9928	2.3039	0.1976
	5.Ensure the cells, eg G19, to plot scatter and bar charts					1.38558	-5.49							A	-2.49456	-2.49456	1.0526	1.67436	A8	-1.5164	0	2.69114	0	1.11215		-5.2541	2.6199	0.1534
	6.Compring group difference on the icon													A	-1.90263	-1.90263	0.905114	2.12575	A9	-1.51894	0	2.54757	B83	1.17234		-4.9303	2.2342	0.2106
	7.person item variable maps													A	-2.16135	-2.16135	0.598148	1.93761	A10	-1.53766	B32	2.4835	0	1.30174		-5.2364	2.5971	0.156
	8.bubble charts													A	-2.24925	-2.24925	1.1254	1.86986	A11					1.10151		-4.8195	2.1162	0.234
														A	-2.41586	-2.41586	0.536412	1.73783	A12					1.16664		-5.1151	2.4465	0.1742
														B	-2.45955	-2.45955	0.376003	1.70266	B13					1.15587		-4.716	2.0119	0.26
										Delta<>0	Y			B	-1.86934	-1.86934	1.61045	2.14846	B14					1.27349		-5.3347	2.7261	0.1404
				F-value	p-value					Iteration	22			B	-1.94918	-1.94918	0.341303	2.09337	B15					1.27212		-4.2405	1.5977	0.416
	Iteration= 10 /22	R-square=	0.383268	0.621451	0.430971	998	0	16		Convergency	0.0001	Reliability		B	-2.38381	-2.38381	0.79415	1.76352	B16					1.20327		-4.0655	1.4691	0.494
	203		item(1,2)_t	5.49249	3.51144e-08	the record to see						-0.384699	Obs.mean	B	-1.36696	-1.36696	2.38389	2.43645	B17					1.34539		-5.7918	3.418	0.0884
	sum residual= 0<0.05					5						0.962859	Obs.-expect	B	-2.18004	-2.18004	1.0467	1.92334	B18					1.46749		-4.5629	1.8673	0.3016
						91		Total SD residual:	7.6268e-18	0.999692				B	-2.76205	-2.76205	0.280473	1.45727	B19					1.2522		-4.6253	1.9248	0.2834
						1.38558	-5.49	Residual total:	0.409439					B	-2.84943	-2.84943	0.723263	1.38698	B20					1.24764		-5.2364	2.5971	0.156
			-1.28897				4	A4						B	-1.80333	-1.80333	0.496613	2.19232	B21					1.4078		-4.3677	1.6987	0.3666
			-3.27061											B	-2.14024	-2.14024	0.870469	1.95364	B22					1.32877		-4.3677	1.6987	0.3666
														B	-1.81845	-1.81845	1.4216	2.18242	B23					1.35735		-4.7591	2.0547	0.2496
			31.79											B	-2.3753	-2.3753	0.81064	1.77031	B24					1.30607		-3.8556	1.3297	0.6058
			1.89											B	-2.30454	-2.30454	0.906778	1.82649	B25					1.26379		-4.8117	2.1082	0.2366
														B	-2.23482	-2.23482	0.535851	1.88109	B26					1.10981		-7.2055	6.9087	0.0208
														B	-2.92626	-2.92626	0.329112	1.32583	B27					1.2208		-3.9254	1.3744	0.5642
10410	14	4	203	16	0.0788177	at	0.409439	-0.384699	0.962859					B	-2.21625	-2.21625	0.516352	1.89548	B28							-3.4933	1.1228	0.858
														B	-1.51004	-1.51004	0.933351	2.36592	B29					1.38894		-4.5098	1.8197	0.3198
														B	-2.8963	-2.8963	0.353294	1.34959	B30					1.28762		-4.6952	1.9915	0.2652
														B	-2.00328	-2.00328	0.785569	2.05486	B31					1.21061		-4.6157	1.9159	0.286
														B	-1.53766	-1.53766	0.72783	2.35119	B32					1.49031		-5.0304	2.3467	0.1898
														B	-2.57575	-2.57575	1.55833	1.6085	B33					1.48561		-4.7196	2.0154	0.26
														B	-1.85863	-1.85863	0.418845	2.15568	B34					1.30594		-4.2812	1.6293	0.3978
														B	-2.29251	-2.29251	0.3069	1.83598	B35					1.41501		-4.2186	1.5809	0.4238
														B	-1.80287	-1.80287	0.99967	2.19262	B36					1.28368		-4.223	1.5842	0.4238
														B	-2.67544	-2.67544	0.618883	1.52747	B37					1.07885		-5.2843	2.6592	0.1482
														B	-2.0729	-2.0729	0.794547	2.00403	B38					1.02529		-5.2843	2.6592	0.1482
														B	-2.04059	-2.04059	0.714653	2.02779	B39					1.09438		-4.4008	1.7261	0.3536
雙因子變異數分析：無重複試驗(原始資料)														B	-1.78237	-1.78237	0.541676	2.20591	B40					1.32502		-4.7055	2.0016	0.2626
變源	SS	自由度	MS	F	P-值	臨界值								B	-2.10256	-2.10256	0.554788	1.98198	B41					1.35701		-4.4538	1.771	0.338
列	78333.4	202	387.789	0.722179	0.998611	1.176								B	-2.31169	-2.31169	0.721494	1.82085	B42					1.14082		-4.6514	1.9494	0.2782
欄	867280	15	57818.6	107.676	2.05276e-267	1.66969								B	-2.27457	-2.27457	1.54453	1.85007	B43					1.19296		-4.3602	1.6926	0.3692
錯誤	1.62702e+06	3030	536.971											B	-2.14435	-2.14435	0.998817	1.95053	B44					1.19652		-4.427	1.7481	0.3458
WMS		3045	819.147											B	-2.09297	-2.09297	1.84128	1.98913	B45					1.40753		-5.0743	2.398	0.182
總和	2.57264e+06	3247												B	-2.62815	-2.62815	1.35556	1.5659	B46					1.21566		-4.2858	1.6329	0.3978
ICC(3,k)=	-0.38	ICC(2,k)=	-0.22	ICC(1,k)=	-1.11	Cronbach's alpha								B	-1.73052	-1.73052	0.525722	2.23879	B47					1.2945		-4.4955	1.8072	0.3224
ICC(3,1)=	-0.02	ICC(2,1)=	-0.01	ICC(1,1)=	-0.21	-0.384699								B	-2.43555	-2.43555	0.507224	1.722	B48					1.28269		-3.5188	1.1361	0.8372
														B	-2.23109	-2.23109	0.364043	1.88398	B49					1.29411		-4.8273	2.1243	0.234
雙因子變異數分析：無重複試驗(期望值資料)														B	-2.56704	-2.56704	0.68687	1.61557	B50					1.33823		-4.8837	2.1838	0.221
變源	SS	自由度	MS	F	P-值	臨界值								B	-2.69456	-2.69456	0.56311	1.51194	B51					1.14003		-4.7302	2.0259	0.2574
列	7.83425	202	0.0387834	26.9246	0	1.176								B	-2.63007	-2.63007	0.312033	1.56434	B52					1.36515		-5.5902	3.0931	0.1092
欄	86.7291	15	5.78194	4013.99	0	1.66969								B	-2.0204	-2.0204	1.05891	2.04249	B53					1.22233		-4.7702	2.0658	0.247
錯誤	4.36456	3030	0.00144045											B	-2.72597	-2.72597	0.555583	1.48647	B54					1.13046		-4.9655	2.2732	0.2028
WMS		3045	0.0299158											B	-2.21625	-2.21625	0.718278	1.89548	B55					1.15205		-5.0996	2.428	0.1768
總和	98.9279	3247												B	-2.543	-2.543	0.594816	1.63509	B56					1.43966		-4.8391	2.1367	0.2314
ICC(3,k)=	0.96	ICC(2,k)=	0.56	ICC(1,k)=	0.23	Cronbach's alpha								B	-1.28897	-1.28897	1.22117	2.47064	B57					1.30668		-3.9043	1.3607	0.5772
ICC(3,1)=	0.62	ICC(2,1)=	0.07	ICC(1,1)=	0.09	0.962859								B	-3.27061	-3.27061	0.252864	1.06418	B58					1.47333		-5.5902	3.0931	0.1092
														B	-2.37191	-2.37191	0.904999	1.77302	B59					1.65119		-4.1017	1.4948	0.4758
														B	-1.74218	-1.74218	1.1806	2.23149	B60					1.76915		-4.4538	1.771	0.338
														B	-2.63777	-2.63777	0.413127	1.55808	B61					1.37153		-4.5509	1.8564	0.3068
														B	-2.8286	-2.8286	0.197028	1.40367	B62					1.01763		-4.3164	1.6571	0.3848
														B	-2.53444	-2.53444	0.577046	1.64204	B63					1.20722		-5.1739	2.5184	0.1664
														B	-2.05496	-2.05496	0.662585	2.01726	B64					1.98264		-4.7702	2.0658	0.247
														B	-2.56891	-2.56891	0.321532	1.61406	B65					1.45994		-5.3809	2.789	0.1352
														B	-2.78559	-2.78559	0.217269	1.43828	B66					2.16417		-4.3405	1.6765	0.377
														B	-2.55776	-2.55776	0.441276	1.62311	B67					1.37066		-4.5843	1.8868	0.2964
														B	-2.35726	-2.35726	2.80212	1.7847	B68					1.3481		-5.0256	2.3412	0.1924
														B	-2.39349	-2.39349	1.57097	1.75577	B69					1.19712		-5.7327	3.3193	0.0936
														B	-2.34718	-2.34718	1.42243	1.79272	B70					1.108		-4.7591	2.0547	0.2496
														B	-2.45367	-2.45367	0.41742	1.7074	B71					1.24864		-4.9259	2.2295	0.2106
														B	-2.78837	-2.78837	0.830554	1.43603	B72					1.32694		-4.3778	1.707	0.364
														B	-3.05348	-3.05348	0.341899	1.22647	B73					1.50102		-5.2132	2.5676	0.1586
														B	-2.79607	-2.79607	0.343364	1.42983	B74					1.31533		-5.0448	2.3634	0.1872
														B	-2.01893	-2.01893	0.401452	2.04355	B75					1.49531		-5.4013	2.8173	0.1326
														B	-2.12184	-2.12184	0.907752	1.96752	B76					1.30946		-4.8195	2.1162	0.234
														B	-2.80168	-2.80168	0.548989	1.42531	B77					1.22465		-4.6747	1.9718	0.2704
														B	-2.3183	-2.3183	0.655032	1.81563	B78					1.04258		-4.0768	1.4771	0.4888
														B	-2.0779	-2.0779	0.689418	2.00033	B79					1.04245		-5.0546	2.3748	0.1872
														B	-3.02996	-3.02996	0.339492	1.24463	B80					1.35605		-4.6747	1.9718	0.2704
														B	-2.06391	-2.06391	1.01977	2.01067	B81							-4.4034	1.7283	0.3536
														B	-2.40436	-2.40436	0.548995	1.74706	B82							-5.1467	2.4849	0.169
														B	-2.58762	-2.58762	2.54757	1.59885	B83							-4.4511	1.7687	0.338
														B	-2.44781	-2.44781	0.454631	1.71213	B84							-4.4511	1.7687	0.338
														B	-2.29414	-2.29414	0.339166	1.83469	B85							-4.8551	2.1534	0.2262
															-3.27439	-3.27439	0.151007	1.06146	0							-5.3542	2.7525	0.1378
															-2.14383	-2.14383	0.890204	1.95092	0							-4.5751	1.8784	0.299
															-2.15619	-2.15619	0.467547	1.94154	0							-4.5214	1.83	0.3146
															-2.21678	-2.21678	0.890442	1.89507	0							-4.5999	1.9012	0.2912
															-2.12286	-2.12286	0.554604	1.96675	0							-4.8962	2.1972	0.2184
															-2.27673	-2.27673	0.765292	1.84837	0							-5.163	2.5049	0.1664
															-2.81226	-2.81226	0.420204	1.4168	0							-4.7554	2.051	0.2496
															-3.67559	-3.67559	0.19148	0.794531	0							-4.4703	1.7852	0.3302
															-2.40493	-2.40493	0.403413	1.7466	0							-5.3542	2.7525	0.1378
															-1.5164	-1.5164	0.999476	2.36256	0							-4.7702	2.0658	0.247
															-1.87728	-1.87728	2.4835	2.14308	0							-4.4759	1.79	0.3302
															-2.0067	-2.0067	3.00589	2.05239	0							-5.3218	2.7089	0.143
															-2.38608	-2.38608	0.598959	1.7617	0							-5.5985	3.1059	0.1092
0															-1.55388	-1.55388	0.834913	2.34237	0							-5.4653	2.9079	0.1248
	#REF!														-2.63007	-2.63007	0.580561	1.56434	0							-5.5819	3.0805	0.1092
	#REF!														-2.31775	-2.31775	0.443038	1.81606	0							-4.1095	1.5004	0.4732
	#REF!														-2.26808	-2.26808	0.505776	1.85515	0							-5.8438	3.5073	0.0858
															-2.7835	-2.7835	0.287658	1.43996	0							-4.635	1.934	0.2808
	#DIV/0!	#DIV/0!	#DIV/0!	#DIV/0!	#DIV/0!	#DIV/0!	#DIV/0!	#DIV/0!	#DIV/0!	#DIV/0!	#DIV/0!	#DIV/0!	#DIV/0!		-2.26754	-2.26754	0.80434	1.85557	0	#DIV/0!	#DIV/0!	#DIV/0!	#DIV/0!	#DIV/0!	#DIV/0!	-4.2494	1.6046	0.4108
															-2.1598	-2.1598	0.629661	1.93879	0							-4.7338	2.0294	0.2548
															-3.4318	-3.4318	0.351187	0.951192	0							-6.1396	4.0623	0.0624
															-1.88337	-1.88337	0.99209	2.13894	0							-5.3876	2.7983	0.1326
															-2.3172	-2.3172	1.54229	1.8165	0							-4.5967	1.8983	0.2938
															-2.24817	-2.24817	0.855434	1.8707	0							-5.4293	2.8565	0.1274
															-1.20879	-1.20879	1.67952	2.50255	0							-2.9217	0.869	1.4768
															-1.88009	-1.88009	2.13386	2.14117	0							-1.9285	0.5878	3.5802
															-2.27402	-2.27402	0.687098	1.85049	0							-1.9631	0.5949	3.4788
															-2.02826	-2.02826	0.697667	2.03678	0							-2.9172	0.8673	1.482
															-2.22101	-2.22101	0.7784	1.89179	0							-3.6124	1.1864	0.7644
															-1.95973	-1.95973	0.825232	2.08593	0							-3.1463	0.9592	1.196
															-1.77647	-1.77647	1.61661	2.20971	0							-3.1463	0.9592	1.196
															-2.25891	-2.25891	2.70074	1.86232	0							-3.9503	1.3907	0.5512
															-2.24764	-2.24764	2.23164	1.87111	0							-3.4255	1.0883	0.9152
															-3.10412	-3.10412	0.747053	1.18771	0							-3.104	0.9413	1.2428
															-2.89407	-2.89407	0.421494	1.35136	0							-3.1289	0.9518	1.2142
															-1.77783	-1.77783	1.96767	2.20883	0							-4.7776	2.0733	0.2444
															-2.43963	-2.43963	0.822381	1.71872	0							-3.5301	1.142	0.8294
															-2.7179	-2.7179	0.405567	1.49301	0							-3.5301	1.142	0.8294
															-2.21466	-2.21466	2.69114	1.8967	0							-3.1961	0.9808	1.1414
															-2.46662	-2.46662	0.448995	1.69695	0							-3.8403	1.3202	0.6136
															-2.8052	-2.8052	0.492741	1.42248	0							-3.2266	0.9943	1.1076
															-2.30839	-2.30839	0.488021	1.82346	0							-4.1514	1.5308	0.4524
															-2.89259	-2.89259	0.400806	1.35254	0							-3.854	1.3288	0.6058
															-1.86608	-1.86608	0.665117	2.15067	0							-3.854	1.3288	0.6058
															-1.86096	-1.86096	1.96663	2.15412	0							-4.4376	1.7572	0.3432
															-1.71846	-1.71846	0.687369	2.24628	0							-4.5331	1.8404	0.312
															-1.51894	-1.51894	1.20715	2.36121	0							-4.5069	1.8172	0.3198
															-2.4408	-2.4408	1.71915	1.71778	0							-3.9587	1.3963	0.546
															-1.64295	-1.64295	0.853684	2.29182	0							-4.0901	1.4865	0.481
															-4.86904	-4.86904	0.160679	0.288536	0							-3.7069	1.2399	0.6994
															-3.84368	-3.84368	20.3714	0.697276	0							-4.1453	1.5263	0.455
															-1.93057	-1.93057	0.766431	2.1064	0							-4.3259	1.6648	0.3822
															-2.18734	-2.18734	0.516695	1.91774	0							-4.4676	1.7828	0.3328
															-1.60466	-1.60466	0.583664	2.31398	0							-4.8713	2.1706	0.2236
															-2.79607	-2.79607	0.739183	1.42983	0							-3.6923	1.2315	0.7098
															-1.80333	-1.80333	0.604148	2.19232	0							-1.227	0.4786	6.2244
															-2.0155	-2.0155	0.538795	2.04604	0							-5.3608	2.7615	0.1378
															-2.21889	-2.21889	1.91773	1.89343	0							-3.6675	1.2173	0.7254
															-2.45015	-2.45015	0.780137	1.71024	0							-3.7122	1.243	0.6942
															-2.4373	-2.4373	0.434955	1.72059	0							-3.1102	0.9439	1.2376
															-2.18004	-2.18004	2.03658	1.92334	0							-4.8632	2.162	0.2236
															-1.58393	-1.58393	0.725258	2.32571	0							-4.223	1.5842	0.4238
															-1.4944	-1.4944	1.13982	2.37411	0							-4.2035	1.5695	0.4316
															-2.26376	-2.26376	0.615645	1.85853	0							-4.1575	1.5353	0.4498
															-1.70066	-1.70066	1.03192	2.25723	0							-4.4842	1.7973	0.3276
															-1.78873	-1.78873	0.642507	2.2018	0							-3.8695	1.3385	0.598
															-2.54423	-2.54423	0.341519	1.6341	0							-3.9303	1.3776	0.5616
															-1.98918	-1.98918	5.87399	2.06498	0							-4.4243	1.7459	0.3458
															-2.05645	-2.05645	0.479248	2.01617	0							-3.9914	1.4181	0.5304
															-2.09096	-2.09096	0.634301	1.99063	0							-3.9914	1.4181	0.5304
															-1.90075	-1.90075	5.34536	2.12705	0							-4.7266	2.0223	0.2574
															-2.41068	-2.41068	0.436223	1.74199	0							-4.8878	2.1882	0.2184
															-1.61724	-1.61724	2.22886	2.30677	0							-1.7842	0.5602	4.0378
															-2.08342	-2.08342	1.04204	1.99624	0							-4.3405	1.6765	0.377
															-1.39128	-1.39128	0.703983	2.42517	0							-1.0377	0.459	7.124
															-2.56953	-2.56953	0.691689	1.61355	0							-1.0377	0.459	7.124
															-2.70586	-2.70586	0.63243	1.50277	0							-4.0019	1.4253	0.5252
															-1.84426	-1.84426	0.473703	2.16532	0							-3.9436	1.3863	0.5564
															-1.74173	-1.74173	1.02155	2.23177	0							-4.6157	1.9159	0.286
															-2.2471	-2.2471	0.312101	1.87153	0							-4.9088	2.2109	0.2158
															-2.19257	-2.19257	0.442922	1.91373	0							-4.1312	1.5161	0.4628
															-2.4309	-2.4309	0.969233	1.72574	0							-4.2766	1.6257	0.4004
															-1.79238	-1.79238	0.812523	2.19944	0							-4.2743	1.6239	0.403
															-1.85399	-1.85399	0.849881	2.1588	0							-2.9356	0.8742	1.456
															-1.39087	-1.39087	0.869917	2.42536	0							-2.9356	0.8742	1.456
															-2.10408	-2.10408	2.28382	1.98084	0							-4.4703	1.7852	0.3302
															-2.53261	-2.53261	0.565705	1.64353	0							-5.0352	2.3523	0.1898
															-2.3612	-2.3612	1.10228	1.78157	0							-4.058	1.4639	0.4966
															-2.02679	-2.02679	0.622254	2.03785	0							-4.4511	1.7687	0.338
															-2.45602	-2.45602	1.46645	1.70551	0							-3.8979	1.3566	0.5798
															-2.40838	-2.40838	0.544434	1.74384	0							-4.2858	1.6329	0.3978
															-2.46485	-2.46485	0.947381	1.69838	0							-4.3069	1.6496	0.39
															-1.70643	-1.70643	0.953343	2.25369	0							-5.1467	2.4849	0.169
															-1.93533	-1.93533	0.454219	2.10308	0							-3.8947	1.3545	0.5824
															-2.08191	-2.08191	1.10362	1.99735	0							-4.1154	1.5046	0.4706
															-2.20886	-2.20886	0.775136	1.90119	0							-4.4457	1.7641	0.3406
															-2.49157	-2.49157	0.411006	1.67678	0							-4.2562	1.6098	0.4082
															-2.03319	-2.03319	0.83179	2.03319	0							-3.5906	1.1745	0.7826
															-2.48739	-2.48739	0.489803	1.68016	0							-5.0448	2.3634	0.1872
															-1.82626	-1.82626	0.498082	2.17727	0							-4.4164	1.7392	0.3484
															-2.04851	-2.04851	0.577897	2.02199	0							-4.443	1.7618	0.3406
															-2.16601	-2.16601	0.722297	1.93406	0							-4.2951	1.6403	0.3926
															-2.08945	-2.08945	0.693171	1.99175	0							-4.5156	1.8248	0.3172
															-2.10762	-2.10762	0.693701	1.97819	0							-4.4593	1.7757	0.3354
															-2.21097	-2.21097	0.589378	1.89956	0							-3.1017	0.9404	1.248
															-2.1598	-2.1598	0.474453	1.93879	0							-4.2251	1.5859	0.4212
															-2.62815	-2.62815	0.502673	1.5659	0							-4.0414	1.4524	0.5044
															-1.87588	-1.87588	0.707307	2.14403	0							-4.7482	2.0437	0.2522
															-1.9339	-1.9339	1.33652	2.10408	0							-4.5041	1.8147	0.3198
															-2.16394	-2.16394	1.66566	1.93564	0							-3.2138	0.9886	1.1206
															-1.77511	-1.77511	1.31107	2.21058	0							-4.6849	1.9816	0.2678
															-2.33993	-2.33993	1.42259	1.79849	0							-4.5999	1.9012	0.2912
															-1.80607	-1.80607	0.951987	2.19053	0							-3.391	1.0713	0.9464
															-2.40379	-2.40379	0.55492	1.74752	0							-4.9611	2.2682	0.2028
															-2.10408	-2.10408	0.319665	1.98084	0							-3.8931	1.3535	0.5824
															-2.74495	-2.74495	0.49038	1.4711	0							-3.851	1.3268	0.6084
															-1.82212	-1.82212	0.585731	2.18	0							-4.6781	1.975	0.2704
															-2.11269	-2.11269	1.39934	1.97439	0							-3.9519	1.3918	0.5512
																										-4.7813	2.0771	0.2444
																										-5.4083	2.827	0.13
																										-4.3069	1.6496	0.39
																										-4.9004	2.2017	0.2158
																										-4.9928	2.3039	0.1976
																										-4.4008	1.7261	0.3536
																										-4.0693	1.4718	0.4914
																										-4.9004	2.2017	0.2158
																										-4.2951	1.6403	0.3926
																										-4.3652	1.6966	0.3666
																										-5.4727	2.9185	0.1222
																										-4.5874	1.8897	0.2964
																										-5.2018	2.5533	0.1612
																										-5.2782	2.6512	0.1482
																										-4.3116	1.6533	0.3874
																										-4.3116	1.6533	0.3874
																										-4.3602	1.6926	0.3692
																										-4.0037	1.4265	0.5226
																										-4.4243	1.7459	0.3458
																										-4.7591	2.0547	0.2496
																										-4.7851	2.0809	0.2418
																										-3.7421	1.2606	0.676
																										-5.3411	2.7348	0.1404
																										-4.5999	1.9012	0.2912
																										-5.3542	2.7525	0.1378
																										-4.3356	1.6726	0.377
																										-4.0251	1.4411	0.5122
																										-5.3608	2.7615	0.1378
																										-4.2273	1.5876	0.4212
																										-4.9088	2.2109	0.2158
																										-4.6448	1.9432	0.2782
																										-5.2075	2.5604	0.1586
																										-5.2075	2.5604	0.1586
																										-4.7776	2.0733	0.2444
																										-4.5479	1.8537	0.3068
																										-4.8352	2.1325	0.2314
																										-4.716	2.0119	0.26
																										-4.3627	1.6946	0.3692
																										-4.8878	2.1882	0.2184
																										-4.9173	2.2201	0.2132
																										-5.2661	2.6354	0.1508
																										-4.4814	1.7949	0.3276
																										-4.939	2.2438	0.208
																										-3.8194	1.3072	0.6266
																										-4.603	1.9041	0.2912
																										-4.9131	2.2155	0.2132
																										-4.9746	2.2833	0.2002
																										-4.603	1.9041	0.2912
																										-5.5258	2.9962	0.117
																										-4.6317	1.9309	0.2834
																										-4.0396	1.4511	0.5044
																										-4.2675	1.6185	0.4056
																										-4.9882	2.2987	0.1976
																										-4.3045	1.6477	0.39
																										-4.0287	1.4436	0.5122
																										-4.9303	2.2342	0.2106
																										-4.9303	2.2342	0.2106
																										-4.2905	1.6366	0.3952
																										-5.1575	2.4982	0.169
																										-4.97	2.2782	0.2028
																										-4.709	2.005	0.2626
																										-4.9611	2.2682	0.2028
																										-4.419	1.7414	0.3484
																										-5.5985	3.1059	0.1092
																										-5.1906	2.5391	0.1638
																										-5.1906	2.5391	0.1638
																										-5.1047	2.4341	0.1768
																										-4.6917	1.9882	0.2652
																										-5.2782	2.6512	0.1482
																										-5.2843	2.6592	0.1482
																										-5.1203	2.4528	0.1742
																										-5.1684	2.5116	0.1664
																										-4.7196	2.0154	0.26
																										-4.8962	2.1972	0.2184
																										-5.4222	2.8466	0.13
																										-5.1255	2.4591	0.1742
																										-4.0506	1.4587	0.4992
																										-4.7055	2.0016	0.2626
																										-4.539	1.8457	0.3094
																										-3.9075	1.3628	0.5746
																										-4.9303	2.2342	0.2106
																										-4.2562	1.6098	0.4082
																										-5.2782	2.6512	0.1482
																										-4.3405	1.6765	0.377
																										-5.0256	2.3412	0.1924
																										-5.4013	2.8173	0.1326
																										-5.0595	2.3805	0.1846
																										-4.4008	1.7261	0.3536
																										-4.9836	2.2935	0.2002
																										-4.8754	2.175	0.221
																										-4.9611	2.2682	0.2028
																										-3.6027	1.1811	0.7722
																										-5.1099	2.4403	0.1768
																										-4.6917	1.9882	0.2652
																										-4.2743	1.6239	0.403
																										-4.6781	1.975	0.2704
																										-5.1203	2.4528	0.1742
																										-4.4842	1.7973	0.3276
																										-3.9336	1.3798	0.5616
																										-4.7554	2.051	0.2496
																										-4.7125	2.0085	0.26
																										-5.2661	2.6354	0.1508
																										-5.185	2.5322	0.1638
																										-5.185	2.5322	0.1638
																										-3.8373	1.3183	0.6162
																										-4.6382	1.937	0.2808
																										-4.8117	2.1082	0.2366
																										-3.7298	1.2533	0.6838
																										-4.0433	1.4536	0.5044
																										-4.5874	1.8897	0.2964
																										-4.3069	1.6496	0.39
																										-4.7482	2.0437	0.2522
																										-4.5905	1.8925	0.2938
																										-5.0844	2.4098	0.1794
																										-5.458	2.8974	0.1248
																										-4.5509	1.8564	0.3068
																										-4.3022	1.6458	0.39
																										-4.635	1.934	0.2808
																										-4.6514	1.9494	0.2782
																										-4.9655	2.2732	0.2028
																										-4.3211	1.661	0.3848
																										-4.569	1.8728	0.3016
																										-4.6157	1.9159	0.286
																										-4.8117	2.1082	0.2366
																										-4.9088	2.2109	0.2158
																										-5.0595	2.3805	0.1846
																										-4.8878	2.1882	0.2184
																										-4.4648	1.7804	0.3328
																										-5.5027	2.9621	0.1196
																										-5.2843	2.6592	0.1482
																										-3.7298	1.2533	0.6838
																										-6.0839	3.9513	0.0676
																										-5.2905	2.6673	0.1482
																										-5.802	3.4353	0.0884
																										-5.0208	2.3358	0.1924
																										-4.462	1.7781	0.3328
																										-5.0945	2.4219	0.1794
																										-4.7125	2.0085	0.26
																										-5.4508	2.887	0.1248
																										-5.8764	3.5645	0.0832
																										-4.539	1.8457	0.3094
																										-4.2607	1.6133	0.4082
																										-4.9566	2.2633	0.2054
																										-4.5098	1.8197	0.3198
																										-7.7799	9.2032	0.013
																										-4.4034	1.7283	0.3536
																										-4.0998	1.4934	0.4758
																										-5.4013	2.8173	0.1326
																										-4.0749	1.4758	0.4888
																										-5.8546	3.5261	0.0832
																										-4.0806	1.4798	0.4862
																										-5.1739	2.5184	0.1664
																										-5.5415	3.0195	0.1144
																										-4.5012	1.8122	0.3224
																										-3.587	1.1725	0.7852
																										-4.0636	1.4678	0.494
																										-5.3741	2.7797	0.1352
																										-4.3627	1.6946	0.3692
																										-5.3876	2.7983	0.1326
																										-3.6112	1.1857	0.767
																										-4.9611	2.2682	0.2028
																										-4.7196	2.0154	0.26
																										-4.3778	1.707	0.364
																										-4.8754	2.175	0.221
																										-3.7772	1.2815	0.6526
																										-4.2697	1.6203	0.403
																										-4.5214	1.83	0.3146
																										-4.8041	2.1003	0.2392
																										-4.058	1.4639	0.4966
																										-5.4364	2.8666	0.1274
																										-5.0894	2.4158	0.1794
																										-5.5575	3.0435	0.1118
																										-4.9974	2.3091	0.1976
																										-4.1929	1.5615	0.4342
																										-4.7409	2.0365	0.2548
																										-4.7889	2.0848	0.2418
																										-5.2541	2.6199	0.1534
																										-5.0894	2.4158	0.1794
																										-5.5575	3.0435	0.1118
																										-4.9974	2.3091	0.1976
																										-4.1929	1.5615	0.4342
																										-4.7409	2.0365	0.2548
																										-4.7889	2.0848	0.2418
																										-5.2541	2.6199	0.1534
																										-4.8079	2.1043	0.2366
																										-5.185	2.5322	0.1638
																										-3.7203	1.2477	0.689
																										-3.2902	1.0233	1.0426
																										-5.5495	3.0314	0.1144
																										-4.7964	2.0925	0.2392
																										-5.185	2.5322	0.1638
																										-3.7203	1.2477	0.689
																										-3.2902	1.0233	1.0426
																										-5.5495	3.0314	0.1144
																										-3.0994	0.9394	1.2506
																										-4.7926	2.0886	0.2418
																										-5.4293	2.8565	0.1274
																										-4.7926	2.0886	0.2418
																										-3.9402	1.3841	0.5564
																										-7.1656	6.7725	0.0234
																										-5.185	2.5322	0.1638
																										-5.185	2.5322	0.1638
																										-2.5523	0.7438	2.0748
																										-5.0945	2.4219	0.1794
																										-5.7423	3.3352	0.0936
																										-3.8495	1.3259	0.6084
																										-5.0448	2.3634	0.1872
																										-5.7423	3.3352	0.0936

## Sheet: person
科別	TSE	SST	Regress	Fit	theta																			MEASURE	loading	0.212428	Mean	Outfit	Outlier	Region		0.856172	RADIANS	度	Cos	Sin	0.608149	F-value	Prob.
A1	0.755184	0.996672	0.241488	0.751032	-2.11167																											0.608149	0	0	1.46432	-2.29657	0.860859	0.319774	0.672361
A2	0.809614	1.19943	0.389813	0.688581	-2.27024																			-0.9	0.945703	-0.492314	72	0.626545	0.6148	East South Central	AL	-2.29657	0.349066	20	1.42765	-2.00214		0.48148	0.613819
A3	0.748253	1.95758	1.20933	0.562002	-1.57962																			-0.94	0.968439		71	0.337427	0.747704	West South Central	AR	0.43043	0.698132	40	1.32204	-1.74322		1.6162	0.424317
A4	0.629619	0.493909	-0.135711	2.69983	-2.60778																			-0.92	0.99213		69	0.468927	0.680769	Mountain	AZ		1.0472	60	1.16025	-1.55104		-0.215544	#NUM!
A5	0.495255	1.06215	0.566893	0.46502	-2.2697																			-0.94	0.976882		67	1.13478	0.468432	Pacific	CA		1.39626	80	0.961776	-1.44879		1.14465	0.478515
A6	0.972962	1.73682	0.763858	0.713678	-2.05098																			-0.96	0.989272		73	0.544545	0.64744	Mountain	CO		1.74533	100	0.750568	-1.44879		0.785085	0.538416
A7	0.442354	1.06058	0.618224	0.369158	-2.45367																			-0.93	0.977266		68	0.586173	0.630448	New England	CT		2.0944	120	0.552098	-1.55104		1.39758	0.446971
A8	0.340933	0.595467	0.254534	1.0526	-2.49456																			-0.94	0.972471		62	7.76488	0.114092	South Atlantic	DC		2.44346	140	0.390303	-1.74322		0.746581	0.546349
A9	1.04486	1.51745	0.472583	0.905114	-1.90263																			-0.92	0.976894		68	0.534864	0.651524	South Atlantic	DE		2.79253	160	0.284699	-2.00214		0.452293	0.62309
A10	0.596169	1.07304	0.476867	0.598148	-2.16135																	#REF!		-0.97	0.993608		67	1.27145	0.440247	South Atlantic	FL		3.14159	180	0.248023	-2.29657		0.799886	0.535463
A11	0.955337	1.10357	0.148229	1.1254	-2.24925																	#REF!		-0.95	0.972546		70	0.234864	0.809806	South Atlantic	GA		3.49066	200	0.284699	-2.591		0.155159	0.761115
A12	0.568588	0.963487	0.394899	0.536412	-2.41586																	#REF!		-0.93	0.982925		71	0.271564	0.786433	Pacific	HI		3.83972	220	0.390303	-2.84992		0.694526	0.557697
B13	0.450012	0.976815	0.526803	0.376003	-2.45955																			-0.96	0.987916		74	0.838982	0.543779	West North Central	IA		4.18879	240	0.552098	-3.0421		1.17064	0.474951
B14	1.85342	1.9403	0.0868796	1.61045	-1.86934																			-0.96	0.988105		73	0.610064	0.621093	Mountain	ID		4.53786	260	0.750568	-3.14435		0.0468753	0.864262
B15	0.409793	1.49378	1.08399	0.341303	-1.94918																			-0.95	0.998463		70	0.0211909	0.979249	East North Central	IL		4.88692	280	0.961776	-3.14435		2.64521	0.350948
B16	0.831628	1.11118	0.279555	0.79415	-2.38381																			-0.96	0.993924		73	0.473373	0.678715	East North Central	IN		5.23599	300	1.16025	-3.0421		0.336153	0.665504
B17	1.54689	2.45793	0.911041	2.38389	-1.36696																			-0.96	0.985914		74	0.897764	0.526936	West North Central	KS		5.58505	320	1.32204	-2.84992		0.588951	0.583291
B18	1.26598	1.61983	0.353851	1.0467	-2.18004																			-0.96	0.996302		72	0.258764	0.79443	East South Central	KY		5.93412	340	1.42765	-2.591		0.279507	0.690392
B19	0.268399	0.678295	0.409896	0.280473	-2.76205																			-0.91	0.948766		75	2.44005	0.290693	West South Central	LA		6.28319	360	1.46432	-2.29657		1.52719	0.433107
B20	0.722726	0.867435	0.14471	0.723263	-2.84943	#DIV/0!	1	2	3	4	5	6	7	8										-0.91	0.963479		69	0.408173	0.71014	New England	MA							0.200228	0.732144
B21	0.664809	1.70095	1.03614	0.496613	-1.80333	0.00599374																		-0.97	0.97647		65	2.9476	0.253318	South Atlantic	MD							1.55856	0.429946
B22	0.826108	1.27114	0.445037	0.870469	-2.14024		9.16779	5.45859	3.91051	2.62526	5.20452	3.25959	2.7581	2.37476										-0.89	0.959837		75	1.97963	0.335612	New England	ME							0.538715	0.596915
B23	1.17624	1.92603	0.749787	1.4216	-1.81845																			-0.96	0.994527		71	0.103945	0.905842	East North Central	MI							0.637443	0.571068
B24	0.835459	1.07412	0.238664	0.81064	-2.3753																			-0.96	0.986621		74	0.877273	0.532688	West North Central	MN							0.285668	0.687516
B25	0.938132	1.05496	0.116832	0.906778	-2.30454																			-0.95	0.997664		71	0.0496	0.952744	West North Central	MO							0.124536	0.784024
B26	0.628319	1.02628	0.397959	0.535851	-2.23482																			-0.87	0.916899		73	1.17848	0.459035	East South Central	MS							0.633371	0.572062
B27	0.301815	0.693261	0.391446	0.329112	-2.92626																			-0.95	0.989244		69	0.232791	0.811168	Mountain	MT							1.29698	0.45873
B28	0.601806	1.35962	0.757815	0.516352	-2.21625																			-0.96	0.994464		71	0.187427	0.842157	South Atlantic	NC							1.25923	0.463395
B29	1.26936	2.33883	1.06947	0.933351	-1.51004																			-0.96	0.968697		72	0.543918	0.647703	West North Central	ND							0.842532	0.527237
B30	0.166793	0.37809	0.211296	0.353294	-2.8963																			-0.94	0.981068		75	2.04892	0.327985	West North Central	NE							1.26682	0.462446
B31	1.03853	1.92579	0.887255	0.785569	-2.00328																			-0.93	0.981362		72	0.374391	0.727595	New England	NH							0.854338	0.52503
B32	1.03028	2.31805	1.28777	0.72783	-1.53766																			-0.97	0.989205		66	1.77795	0.359978	Mid-Atlantic	NJ							1.24993	0.464568
B33	0.322758	0.539923	0.217165	1.55833	-2.57575																			-0.94	0.977035		67	1.16027	0.462905	Mountain	NM							0.672842	0.562656
B34	0.52287	1.69698	1.17411	0.418845	-1.85863																			-0.97	0.989416		67	1.39775	0.417057	Mountain	NV							2.24551	0.374628
B35	0.38948	1.0668	0.677319	0.3069	-2.29251																			-0.97	0.985976		65	2.26111	0.306644	Mid-Atlantic	NY							1.73903	0.413037
B36	1.05187	1.87642	0.824554	0.99967	-1.80287																			-0.93	0.99285		71	0.163182	0.859711	East North Central	OH							0.783895	0.538656
B37	0.417877	0.651461	0.233584	0.618883	-2.67544																			-0.96	0.977032		72	0.469491	0.680508	West South Central	OK							0.558979	0.591293
B38	0.882641	1.52171	0.639068	0.794547	-2.0729																			-0.93	0.98886		70	0.109082	0.901647	Pacific	OR							0.72404	0.551171
B39	0.986502	1.66127	0.674772	0.714653	-2.04059																			-0.93	0.988316		70	0.188136	0.841654	Mid-Atlantic	PA							0.684005	0.560086
B40	0.707761	1.65315	0.945387	0.541676	-1.78237																			-0.94	0.980691		70	0.242282	0.80497	New England	RI							1.33574	0.454087
B41	0.69374	1.57824	0.884496	0.554788	-2.10256																			-0.96	0.979928		72	0.312573	0.761863	South Atlantic	SC							1.27497	0.461432
B42	0.792655	1.1866	0.393942	0.721494	-2.31169																			-0.91	0.963886		75	1.95211	0.338741	West North Central	SD							0.49699	0.609079
B43	1.21601	1.25298	0.0369674	1.54453	-2.27457																			-0.96	0.979389		71	0.239155	0.807002	East South Central	TN							0.0304005	0.890105
B44	0.875799	1.28923	0.41343	0.998817	-2.14435																			-0.96	0.977857		73	0.515036	0.66005	West South Central	TX							0.472061	0.616759
B45	0.695673	0.988911	0.293238	1.84128	-2.09297																			-0.95	0.979013		73	0.8943	0.527899	Mountain	UT							0.421517	0.633407
B46	0.837433	0.782638	-0.054795	1.35556	-2.62815																			-0.95	0.997287		69	0.164573	0.858684	South Atlantic	VA							-0.0654321	#NUM!
B47	0.724543	1.92386	1.19932	0.525722	-1.73052																			-0.88	0.933607		63	6.72723	0.129413	South Atlantic	VI							1.65528	0.420626
B48	0.519139	0.855303	0.336164	0.507224	-2.43555																			-0.93	0.967123		72	0.5599	0.641067	New England	VT							0.647541	0.568627
B49	0.445357	1.11316	0.667801	0.364043	-2.23109																			-0.91	0.973056		69	0.409073	0.709687	Pacific	WA							1.49947	0.435961
B50	0.818476	1.09781	0.279331	0.68687	-2.56704																			-0.96	0.991589		74	1.06777	0.483612	East North Central	WI							0.341281	0.663409
B51	0.397462	0.578791	0.181329	0.56311	-2.69456																			-0.96	0.985212		69	0.350627	0.740397	South Atlantic	WV							0.456218	0.621815
B52	0.366559	0.830588	0.464028	0.312033	-2.63007																			-0.91	0.98065		71	0.297682	0.770605	Mountain	WY							1.2659	0.46256
B53	1.03592	1.04779	0.0118643	1.05891	-2.0204																			-0.95	0.999592		71	0.012	0.988142	US	US							0.0114529	0.932128
B54	0.57423	0.713514	0.139284	0.555583	-2.72597																																	0.242558	0.708663
B55	0.842207	1.18402	0.341812	0.718278	-2.21625																																	0.405853	0.638891
B56	0.615857	0.973501	0.357645	0.594816	-2.543																																	0.580727	0.585451
B57	1.53874	2.61573	1.07699	1.22117	-1.28897																																	0.699917	0.556487
B58	0.197359	0.467424	0.270065	0.252864	-3.27061																																	1.36839	0.450287
B59	0.825185	0.971015	0.14583	0.904999	-2.37191																																	0.176724	0.746654
B60	0.901961	1.65931	0.757353	1.1806	-1.74218																																	0.839673	0.527776
B61	0.355905	0.609065	0.25316	0.413127	-2.63777																																	0.711314	0.553955
B62	0.163171	0.509668	0.346497	0.197028	-2.8286																																	2.12352	0.38288
B63	0.706018	1.02501	0.318992	0.577046	-2.53444																																	0.451819	0.623244
B64	0.929202	1.73026	0.801057	0.662585	-2.05496																																	0.862092	0.523596
B65	0.310544	0.679043	0.368499	0.321532	-2.56891																																	1.18662	0.4728
B66	0.187969	0.538533	0.350564	0.217269	-2.78559																																	1.86501	0.402372
B67	0.41481	0.596619	0.181809	0.441276	-2.55776																																	0.438294	0.627711
B68	1.31409	1.26666	-0.0474294	2.80212	-2.35726																																	-0.0360929	#NUM!
B69	1.02921	1.26651	0.237304	1.57097	-2.39349																																	0.230569	0.715009
B70	1.15432	1.24166	0.0873345	1.42243	-2.34718																																	0.0756588	0.829116
B71	0.503049	1.04195	0.5389	0.41742	-2.45367																																	1.07127	0.489045
B72	0.387936	0.755957	0.368021	0.830554	-2.78837																																	0.948666	0.508386
B73	0.309074	0.52592	0.216846	0.341899	-3.05348																																	0.7016	0.55611
B74	0.43377	0.887902	0.454131	0.343364	-2.79607																																	1.04694	0.4927
B75	0.516096	1.36307	0.846978	0.401452	-2.01893																																	1.64112	0.421952
B76	0.519614	1.0771	0.557482	0.907752	-2.12184																																	1.07288	0.488807
B77	0.541003	0.812609	0.271606	0.548989	-2.80168																																	0.502042	0.607562
B78	0.88026	1.39407	0.513811	0.655032	-2.3183																																	0.583704	0.584667
B79	0.91264	1.50706	0.594421	0.689418	-2.0779																																	0.651321	0.567721
B80	0.336273	0.618584	0.282311	0.339492	-3.02996																																	0.839528	0.527803
B81	1.09675	1.31062	0.213862	1.01977	-2.06391																																	0.194995	0.735273
B82	0.444911	0.856569	0.411657	0.548995	-2.40436																																	0.925256	0.512361
B83	0.320399	0.535627	0.215229	2.54757	-2.58762																																	0.671752	0.562909
B84	0.514784	0.866054	0.351269	0.454631	-2.44781																																	0.682362	0.560461
B85	0.420877	1.06465	0.643771	0.339166	-2.29414																																	1.52959	0.432862
	0.105185	0.373015	0.267831	0.151007	-3.27439																																	2.54629	0.356384
	0.909788	1.16171	0.251924	0.890204	-2.14383																																	0.276904	0.691621
	0.623551	1.3415	0.717952	0.467547	-2.15619																																	1.15139	0.477582
	0.953161	1.39347	0.44031	0.890442	-2.21678																																	0.461947	0.61997
	0.707162	1.31459	0.607428	0.554604	-2.12286																																	0.858967	0.524172
	0.928278	1.36558	0.437303	0.765292	-2.27673																																	0.47109	0.617065
	0.428202	0.669054	0.240852	0.420204	-2.81226																																	0.562473	0.590342
	0.122761	0.413603	0.290842	0.19148	-3.67559																																	2.36917	0.36679
	0.487013	0.950063	0.46305	0.403413	-2.40493																																	0.950796	0.508029
	1.39463	2.50628	1.11165	0.999476	-1.5164																																	0.797097	0.536016
	1.61738	1.80803	0.190654	2.4835	-1.87728																																	0.117878	0.789455
	1.43163	1.75522	0.323588	3.00589	-2.0067																																	0.226027	0.717472
	0.672715	1.08931	0.416592	0.598959	-2.38608																																	0.61927	0.57555
	1.13332	1.87767	0.744351	0.834913	-1.55388																																	0.656788	0.566421
	0.341802	0.602994	0.261192	0.580561	-2.63007																																	0.764161	0.54268
	0.548683	1.07864	0.529959	0.443038	-2.31775																																	0.965875	0.505526
	0.664465	1.5332	0.868734	0.505776	-2.26808																																	1.30742	0.457465
	0.174121	0.524383	0.350262	0.287658	-2.7835																																	2.0116	0.390959
	0.862164	0.995782	0.133618	0.80434	-2.26754																																	0.15498	0.761241
	0.840385	1.32946	0.48907	0.629661	-2.1598																																	0.58196	0.585126
	0.232338	0.491351	0.259013	0.351187	-3.4318																																	1.11481	0.482711
	0.862608	1.6311	0.768495	0.99209	-1.88337																																	0.890897	0.518376
	0.810401	0.94223	0.131829	1.54229	-2.3172																																	0.162672	0.755939
	0.90835	1.13128	0.222932	0.855434	-2.24817																																	0.245426	0.707178
	2.13592	2.93903	0.803113	1.67952	-1.20879																																	0.376004	0.649819
	1.56867	1.53655	-0.0321193	2.13386	-1.88009																																	-0.0204755	#NUM!
	0.840787	1.31575	0.474965	0.687098	-2.27402																																	0.564906	0.589682
	0.943685	1.62785	0.684167	0.697667	-2.02826																																	0.724995	0.550964
	0.941733	1.21353	0.271801	0.7784	-2.22101																																	0.288618	0.686155
	0.80504	1.36809	0.563054	0.825232	-1.95973																																	0.699412	0.5566
	1.86343	1.7303	-0.13313	1.61661	-1.77647																																	-0.0714437	#NUM!
	1.0175	1.18994	0.172433	2.70074	-2.25891																																	0.169466	0.751387
	1.2821	1.03118	-0.250918	2.23164	-2.24764																																	-0.195708	#NUM!
	0.70189	0.882571	0.180682	0.747053	-3.10412																																	0.257421	0.701092
	0.2485	0.554696	0.306196	0.421494	-2.89407																																	1.23218	0.466831
	1.75101	1.64968	-0.101325	1.96767	-1.77783																																	-0.0578667	#NUM!
	0.783559	0.96746	0.1839	0.822381	-2.43963																																	0.234698	0.712798
	0.455755	0.936773	0.481018	0.405567	-2.7179																																	1.05543	0.491414
	1.09438	1.0455	-0.0488818	2.69114	-2.21466																																	-0.0446661	#NUM!
	0.462699	0.900917	0.438218	0.448995	-2.46662																																	0.94709	0.508651
	0.468924	0.781236	0.312311	0.492741	-2.8052																																	0.666016	0.564246
	0.533247	0.989665	0.456418	0.488021	-2.30839																																	0.855922	0.524736
	0.330035	0.745156	0.415121	0.400806	-2.89259																																	1.25781	0.463574
	0.834182	1.5796	0.745421	0.665117	-1.86608																																	0.893595	0.517896
	0.980421	1.48592	0.505502	1.96663	-1.86096																																	0.515596	0.603553
	0.948973	1.85836	0.909388	0.687369	-1.71846																																	0.958286	0.506781
	1.42878	2.28833	0.859548	1.20715	-1.51894																																	0.601597	0.580021
	0.734173	1.02407	0.289896	1.71915	-2.4408																																	0.394861	0.64284
	1.15825	2.07857	0.920324	0.853684	-1.64295																																	0.794583	0.536515
	0.0619973	0.492384	0.430387	0.160679	-4.86904																																	6.94203	0.23093
	0.688169	0.841536	0.153368	20.3714	-3.84368																																	0.222864	0.719208
	1.01612	1.62841	0.612283	0.766431	-1.93057																																	0.602567	0.579773
	0.710715	1.76237	1.05166	0.516695	-2.18734																																	1.47972	0.43803
	0.803307	1.88788	1.08457	0.583664	-1.60466																																	1.35013	0.4524
	0.666107	1.02858	0.362471	0.739183	-2.79607																																	0.544164	0.595386
	0.838113	1.86285	1.02474	0.604148	-1.80333																																	1.22268	0.468057
	0.714686	1.56449	0.849805	0.538795	-2.0155																																	1.18906	0.472475
	1.13204	1.00873	-0.123302	1.91773	-2.21889																																	-0.108921	#NUM!
	0.811943	1.28063	0.468688	0.780137	-2.45015																																	0.577243	0.586374
	0.510531	1.05962	0.549092	0.434955	-2.4373																																	1.07553	0.488413
	1.25542	1.34791	0.0924906	2.03658	-2.18004																																	0.0736732	0.831269
	0.938357	1.77228	0.833924	0.725258	-1.58393																																	0.888707	0.518767
	1.10522	1.83629	0.731067	1.13982	-1.4944																																	0.661466	0.565315
	0.629198	1.18534	0.556147	0.615645	-2.26376																																	0.883897	0.51963
	1.1982	1.54386	0.345656	1.03192	-1.70066																																	0.288479	0.686219
	0.879111	1.78259	0.903482	0.642507	-1.78873																																	1.02772	0.495648
	0.403529	0.968761	0.565231	0.341519	-2.54423																																	1.40072	0.446619
	2.04314	1.58893	-0.454216	5.87399	-1.98918																																	-0.222312	#NUM!
	0.615809	1.57783	0.962019	0.479248	-2.05645																																	1.5622	0.429583
	0.742285	1.43424	0.691958	0.634301	-2.09096																																	0.9322	0.511172
	1.98184	1.62514	-0.3567	5.34536	-1.90075																																	-0.179984	#NUM!
	0.580898	1.4268	0.845904	0.436223	-2.41068																																	1.4562	0.440534
	2.04916	2.09145	0.0422858	2.22886	-1.61724																																	0.0206357	0.90917
	0.773441	1.33514	0.561696	1.04204	-2.08342																																	0.72623	0.550696
	0.909663	1.95086	1.0412	0.703983	-1.39128																																	1.1446	0.478522
	0.748185	1.02505	0.276868	0.691689	-2.56953																																	0.370053	0.652078
	0.646761	1.06962	0.422863	0.63243	-2.70586																																	0.653817	0.567126
	0.635434	1.72169	1.08626	0.473703	-1.84426																																	1.70947	0.415668
	0.923007	1.55748	0.634473	1.02155	-1.74173																																	0.687398	0.559312
	0.404013	1.27821	0.8742	0.312101	-2.2471																																	2.16379	0.380095
	0.560789	1.29216	0.73137	0.442922	-2.19257																																	1.30418	0.457856
	0.807355	1.07937	0.272019	0.969233	-2.4309																																	0.336926	0.665187
	1.01406	1.67574	0.661685	0.812523	-1.79238																																	0.652511	0.567437
	0.91424	1.55393	0.639691	0.849881	-1.85399																																	0.699697	0.556536
	1.24418	2.5062	1.26202	0.869917	-1.39087																																	1.01434	0.497734
	1.49033	1.73751	0.247182	2.28382	-2.10408																																	0.165858	0.75379
	0.735276	1.23638	0.501101	0.565705	-2.53261																																	0.681514	0.560656
	1.13074	1.28237	0.151627	1.10228	-2.3612																																	0.134095	0.776531
	0.698616	1.20656	0.507947	0.622254	-2.02679																																	0.727076	0.550513
	0.775427	0.926332	0.150906	1.46645	-2.45602																																	0.19461	0.735506
	0.553141	1.11281	0.559672	0.544434	-2.40838																																	1.01181	0.498132
	0.838318	1.14141	0.303092	0.947381	-2.46485																																	0.361547	0.655356
	1.30888	2.10071	0.791828	0.953343	-1.70643																																	0.604967	0.579159
	0.533771	1.34997	0.816199	0.454219	-1.93533																																	1.52912	0.432911
	0.71864	1.34716	0.62852	1.10362	-2.08191																																	0.874597	0.52131
	0.360818	1.04246	0.681637	0.775136	-2.20886																																	1.88914	0.400423
	0.493788	1.14431	0.65052	0.411006	-2.49157																																	1.31741	0.456265
	0.742843	1.6318	0.888959	0.83179	-2.03319																																	1.1967	0.471459
	0.513473	0.967655	0.454182	0.489803	-2.48739																																	0.884529	0.519516
	0.673893	1.72473	1.05083	0.498082	-1.82626																																	1.55935	0.429867
	0.683828	1.45842	0.774592	0.577897	-2.04851																																	1.13273	0.480177
	0.710462	1.31892	0.608461	0.722297	-2.16601																																	0.85643	0.524642
	0.428853	1.27352	0.844671	0.693171	-2.08945																																	1.96961	0.394127
	0.390332	1.10877	0.718436	0.693701	-2.10762																																	1.84058	0.404375
	0.671811	0.919648	0.247837	0.589378	-2.21097																																	0.368909	0.652515
	0.486832	1.1537	0.666867	0.474453	-2.1598																																	1.36981	0.450124
	0.462744	0.676496	0.213752	0.502673	-2.62815																																	0.461922	0.619979
	0.918059	1.51797	0.599914	0.707307	-1.87588																																	0.65346	0.567211
	1.35861	1.61209	0.253477	1.33652	-1.9339																																	0.186571	0.740429
	1.32482	1.30386	-0.0209644	1.66566	-2.16394																																	-0.0158243	#NUM!
	1.20516	1.65273	0.447572	1.31107	-1.77511																																	0.37138	0.651572
	0.539231	1.02961	0.490383	1.42259	-2.33993																																	0.90941	0.515108
	0.578702	1.29809	0.719386	0.951987	-1.80607																																	1.2431	0.465434
	0.701456	1.14288	0.441423	0.55492	-2.40379																																	0.629296	0.573063
	0.41173	1.3724	0.960667	0.319665	-2.10408																																	2.33324	0.369016
	0.578781	0.97766	0.39888	0.49038	-2.74495																																	0.689172	0.558908
	0.797066	1.88683	1.08976	0.585731	-1.82212																																	1.36722	0.450421
	0.731016	1.13144	0.400427	1.39934	-2.11269																																	0.547768	0.594382
	0.00348809	0.008752	0.0052639	0	0																																	1.50911	0.434962
	0.00217026	0.00330134	0.00113107	0	0																																	0.521167	0.601931
	0.000352558	0.00326882	0.00291627	0	0																																	8.27173	0.213027
	0.00118887	0.00159903	0.000410165	0	0																																	0.345005	0.661903
	0.00218559	0.0037712	0.00158561	0	0																																	0.725482	0.550858
	0.000182879	0.00223892	0.00205604	0	0																																	11.2426	0.184519
	0.00138761	0.00303262	0.001645	0	0																																	1.18549	0.472951
	0.00273495	0.00335969	0.000624734	0	0																																	0.228426	0.716167
	0.000395813	0.00205468	0.00165887	0	0																																	4.19105	0.289269
	0.000673838	0.00134691	0.00067307	0	0																																	0.99886	0.500181
	0.000264473	0.00166598	0.00140151	0	0																																	5.29927	0.260891
	7.6858e-05	0.00335101	0.00327415	0	0																																	42.6	0.0967857
	0.00116541	0.00109897	-6.64469e-05	0	0																																	-0.0570158	#NUM!
	0.000300804	0.00295391	0.00265311	0	0																																	8.82005	0.206769
	0.000722667	0.00338006	0.00265739	0	0																																	3.67721	0.306015
	0.00217332	0.0028169	0.00064358	0	0																																	0.296127	0.682734
	0.00217332	0.0028169	0.00064358	0	0																																	0.296127	0.682734
	0.00251751	0.00506267	0.00254516	0	0																																	1.01098	0.498262
	0.00105689	0.00429384	0.00323695	0	0																																	3.0627	0.33049
	0.000548438	0.00171325	0.00116482	0	0																																	2.12388	0.382855
	0.000199522	0.00172293	0.0015234	0	0																																	7.63529	0.221057
	0.000280226	0.00185014	0.00156992	0	0																																	5.60233	0.254484
	0.0116863	0.0191412	0.00745498	0	0																																	0.637927	0.57095
	0.000657878	0.00345631	0.00279843	0	0																																	4.25373	0.287409
	0.000563066	0.00170214	0.00113907	0	0																																	2.02298	0.390114
	0.000439459	0.00350622	0.00306676	0	0																																	6.97849	0.230378
	0.00130598	0.00206126	0.000755279	0	0																																	0.578323	0.586088
	0.00135032	0.00460085	0.00325053	0	0																																	2.40723	0.364476
	0.000282926	0.0032893	0.00300637	0	0																																	10.626	0.189495
	0.000565721	0.00237654	0.00181082	0	0																																	3.20091	0.324472
	0.002767	0.00314144	0.000374442	0	0																																	0.135324	0.775591
	0.00129205	0.00200179	0.000709739	0	0																																	0.549313	0.593953
	0.00127838	0.00372711	0.00244873	0	0																																	1.91549	0.398328
	0.00127838	0.00372711	0.00244873	0	0																																	1.91549	0.398328
	0.00709546	0.00893456	0.0018391	0	0																																	0.259194	0.70021
	0.00214033	0.00404859	0.00190826	0	0																																	0.891575	0.518256
	0.000255115	0.00186487	0.00160976	0	0																																	6.30993	0.241192
	0.00127765	0.00305709	0.00177944	0	0																																	1.39274	0.447515
	0.00103011	0.00246915	0.00143903	0	0																																	1.39696	0.44704
	0.000220653	0.00218251	0.00196186	0	0																																	8.89116	0.205997
	0.00017755	0.00196914	0.00179159	0	0																																	10.0907	0.194158
	9.25448e-05	0.00279063	0.00269808	0	0																																	29.1544	0.116583
	0.00893273	0.0106534	0.00172066	0	0																																	0.192625	0.736709
	0.000359163	0.00225743	0.00189827	0	0																																	5.28527	0.261199
	0.00222211	0.00616894	0.00394683	0	0																																	1.77617	0.409804
	0.000703735	0.00162085	0.000917114	0	0																																	1.30321	0.457974
	0.00028309	0.00194042	0.00165733	0	0																																	5.85442	0.2495
	0.000110751	0.0021195	0.00200875	0	0																																	18.1376	0.146823
	0.000636654	0.00204433	0.00140767	0	0																																	2.21105	0.376904
	0.000137727	0.00356865	0.00343092	0	0																																	24.911	0.125884
	0.000613224	0.00218529	0.00157206	0	0																																	2.5636	0.355414
	0.00181697	0.00319549	0.00137853	0	0																																	0.758697	0.543812
	0.00152647	0.00313921	0.00161274	0	0																																	1.05652	0.491251
	0.000382433	0.00243173	0.0020493	0	0																																	5.35857	0.259599
	0.0338058	0.0371787	0.00337285	0	0																																	0.0997712	0.805227
	0.00344555	0.00591969	0.00247413	0	0																																	0.718065	0.552472
	0.000752707	0.00233864	0.00158593	0	0																																	2.10696	0.384043
	0.000752707	0.00233864	0.00158593	0	0																																	2.10696	0.384043
	0.00394854	0.0051505	0.00120197	0	0																																	0.304408	0.679034
	0.000452403	0.00296374	0.00251134	0	0																																	5.55111	0.255533
	0.00209586	0.00426845	0.00217259	0	0																																	1.03661	0.494278
	0.00134834	0.00319707	0.00184873	0	0																																	1.37112	0.449974
	0.000353633	0.00251257	0.00215894	0	0																																	6.10503	0.244825
	0.00128712	0.00257209	0.00128497	0	0																																	0.998334	0.500265
	0.000209842	0.00383018	0.00362033	0	0																																	17.2527	0.150406
	0.000173747	0.00290551	0.00273176	0	0																																	15.7226	0.157273
	0.00121761	0.00355806	0.00234044	0	0																																	1.92216	0.397803
	0.000751113	0.00335317	0.00260206	0	0																																	3.46427	0.313865
	0.000868925	0.00209497	0.00122605	0	0																																	1.41099	0.445473
	0.000374858	0.00314496	0.0027701	0	0																																	7.38974	0.224408
	6.74461e-05	0.00296722	0.00289978	0	0																																	42.994	0.096348
	0.000345476	0.00253964	0.00219416	0	0																																	6.35114	0.240481
	0.000145092	0.00269718	0.00255209	0	0																																	17.5894	0.149012
	0.00126101	0.00304964	0.00178863	0	0																																	1.41841	0.444651
	0.000615202	0.00248109	0.00186589	0	0																																	3.03297	0.331829
	0.000275459	0.00349054	0.00321508	0	0																																	11.6717	0.181279
	0.000250437	0.00273715	0.00248671	0	0																																	9.92951	0.195631
	0.00517415	0.00519286	1.87093e-05	0	0																																	0.00361591	0.961765
	0.00275014	0.00500241	0.00225227	0	0																																	0.818964	0.531733
	0.00215741	0.00222028	6.2871e-05	0	0																																	0.029142	0.89236
	0.00664971	0.011836	0.00518629	0	0																																	0.779927	0.539457
	0.000275463	0.00215327	0.00187781	0	0																																	6.81691	0.232857
	0.00408985	0.00279667	-0.00129319	0	0																																	-0.316194	#NUM!
	0.000278726	0.00294001	0.00266128	0	0																																	9.54803	0.199255
	0.000602179	0.00212474	0.00152256	0	0																																	2.52841	0.357394
	0.000201875	0.00258767	0.0023858	0	0																																	11.8182	0.180212
	0.000148106	0.00333655	0.00318845	0	0																																	21.5282	0.13514
	0.0001718	0.00231703	0.00214523	0	0																																	12.4868	0.175568
	0.000652212	0.00174862	0.00109641	0	0																																	1.68106	0.418245
	0.000188042	0.00217996	0.00199192	0	0																																	10.5929	0.189773
	0.000588455	0.00181754	0.00122909	0	0																																	2.08867	0.385341
	0.000436171	0.0024749	0.00203872	0	0																																	4.67414	0.275805
	0.0100297	0.020393	0.0103632	0	0																																	1.03325	0.494794
	0.000526293	0.00287101	0.00234472	0	0																																	4.45515	0.281669
	0.000467598	0.00203469	0.00156709	0	0																																	3.35136	0.318283
	0.00117471	0.00305961	0.0018849	0	0																																	1.60457	0.425434
	0.0026936	0.0036755	0.000981894	0	0																																	0.364528	0.6542
	0.000501939	0.00323137	0.00272943	0	0																																	5.43778	0.257903
	0.00185012	0.00353874	0.00168862	0	0																																	0.912707	0.514532
	0.0177416	0.020512	0.00277033	0	0																																	0.156148	0.760425
	0.00480543	0.00554319	0.000737756	0	0																																	0.153526	0.762262
	0.000495482	0.00150324	0.00100776	0	0																																	2.0339	0.389308
	0.000504729	0.0030408	0.00253607	0	0																																	5.02462	0.267138
	0.000685414	0.0032008	0.00251538	0	0																																	3.66988	0.306275
	0.000685414	0.0032008	0.00251538	0	0																																	3.66988	0.306275
	0.00540246	0.0112246	0.00582217	0	0																																	1.07769	0.488095
	0.000658822	0.00242358	0.00176476	0	0																																	2.67865	0.349166
	0.000467228	0.00203463	0.0015674	0	0																																	3.35468	0.31815
	0.0225369	0.0239358	0.00139892	0	0																																	0.0620724	0.844555
	0.00491431	0.0101024	0.00518813	0	0																																	1.05572	0.491371
	0.00106643	0.0024764	0.00140997	0	0																																	1.32213	0.455701
	0.00460387	0.00510441	0.000500535	0	0																																	0.10872	0.797235
	0.000602444	0.00212202	0.00151958	0	0																																	2.52236	0.357738
	0.000738122	0.00209822	0.0013601	0	0																																	1.84265	0.404204
	0.000348788	0.00285248	0.00250369	0	0																																	7.17825	0.227419
	0.000271337	0.00344276	0.00317142	0	0																																	11.6882	0.181158
	0.00209389	0.00323035	0.00113646	0	0																																	0.542752	0.595781
	0.00338321	0.00606271	0.0026795	0	0																																	0.792	0.53703
	0.000499277	0.00194576	0.00144648	0	0																																	2.89715	0.338162
	0.000758601	0.00283084	0.00207224	0	0																																	2.73166	0.346398
	0.00320258	0.0047687	0.00156612	0	0																																	0.489017	0.6115
	0.00153798	0.00327992	0.00174194	0	0																																	1.13261	0.480193
	0.000600353	0.00253765	0.0019373	0	0																																	3.22693	0.323375
	0.000575398	0.00156997	0.000994569	0	0																																	1.72849	0.41397
	0.0010953	0.00324177	0.00214647	0	0																																	1.95972	0.394885
	0.000927535	0.00316103	0.0022335	0	0																																	2.40799	0.364431
	0.000278708	0.00274051	0.0024618	0	0																																	8.83289	0.206629
	0.000355352	0.00230458	0.00194923	0	0																																	5.48535	0.2569
	0.00189296	0.00301367	0.0011207	0	0																																	0.592037	0.582488
	0.000350671	0.00386678	0.00351611	0	0																																	10.0268	0.194738
	0.000401882	0.00327767	0.00287579	0	0																																	7.1558	0.227746
	0.00819356	0.0144324	0.00623887	0	0																																	0.761436	0.543244
	0.000104382	0.00473701	0.00463263	0	0																																	44.3817	0.0948523
	0.000356581	0.00327173	0.00291515	0	0																																	8.1753	0.214188
	0.000171514	0.0042285	0.00405698	0	0																																	23.6539	0.129098
	0.000696004	0.00319793	0.00250193	0	0																																	3.59471	0.308986
	0.00138563	0.00247406	0.00108843	0	0																																	0.785512	0.53833
	0.000909697	0.00337711	0.00246741	0	0																																	2.71234	0.347399
	0.000918818	0.00203071	0.00111189	0	0																																	1.21013	0.469691
	0.000589589	0.00369585	0.00310627	0	0																																	5.26853	0.261569
	8.9306e-05	0.00422762	0.00413831	0	0																																	46.3385	0.0928568
	0.00931806	0.0118895	0.00257139	0	0																																	0.275958	0.69207
	0.00341891	0.00716124	0.00374233	0	0																																	1.0946	0.485619
	0.00878643	0.0100673	0.00128085	0	0																																	0.145776	0.767809
	0.000895381	0.00239872	0.00150334	0	0																																	1.67899	0.418434
	0.000119253	0.00625253	0.00613328	0	0																																	51.4307	0.0882018
	0.0244072	0.0278205	0.00341332	0	0																																	0.139849	0.772178
	0.047843	0.053321	0.00547804	0	0																																	0.1145	0.792281
	0.000299501	0.00347972	0.00318022	0	0																																	10.6184	0.189559
	0.0256419	0.0299442	0.00430226	0	0																																	0.167782	0.752504
	3.86108e-07	0.00648879	0.00648841	0	0																																	16804.6	0.00491086
	0.000105516	0.00433594	0.00423043	0	0																																	40.0927	0.0997183
	0.0130939	0.017005	0.00391112	0	0																																	0.298699	0.681577
	0.00647606	0.00802014	0.00154407	0	0																																	0.238428	0.710824
	0.000381446	0.00400286	0.00362141	0	0																																	9.49392	0.199785
	0.0114902	0.0117949	0.000304692	0	0																																	0.0265177	0.897233
	0.072828	0.0791362	0.00630826	0	0																																	0.0866186	0.817781
	0.00278052	0.00720539	0.00442486	0	0																																	1.59138	0.426713
	0.00878415	0.0113371	0.00255292	0	0																																	0.290628	0.685233
	0.00302573	0.00392043	0.000894702	0	0																																	0.295698	0.682928
	0.00291237	0.00550802	0.00259565	0	0																																	0.891251	0.518313
	3.86108e-07	0.00648879	0.00648841	0	0																																	16804.6	0.00491086
	0.0132599	0.0243586	0.0110987	0	0																																	0.837007	0.52828
	0.00318078	0.0052373	0.00205653	0	0																																	0.646549	0.568865
	0.000809426	0.00240463	0.0015952	0	0																																	1.97079	0.394037
	0.00724115	0.00801559	0.000774441	0	0																																	0.10695	0.798784
	0.0011634	0.00254695	0.00138355	0	0																																	1.18923	0.472452
	0.00863648	0.0149735	0.00633701	0	0																																	0.733749	0.549077
	0.00270229	0.0042937	0.00159141	0	0																																	0.588911	0.583302
	0.000879331	0.00267637	0.00179704	0	0																																	2.04365	0.388593
	0.00561582	0.00713578	0.00151997	0	0																																	0.270658	0.694604
	0.00620102	0.00685398	0.000652957	0	0																																	0.105298	0.800243
	0.000288195	0.00364896	0.00336076	0	0																																	11.6614	0.181355
	0.00198652	0.00419082	0.0022043	0	0																																	1.10963	0.483452
	0.000150155	0.00379205	0.0036419	0	0																																	24.2542	0.127533
	0.000397803	0.00246205	0.00206425	0	0																																	5.18912	0.263344
	0.00352574	0.00565142	0.00212568	0	0																																	0.602901	0.579687
	0.00651525	0.00770694	0.00119169	0	0																																	0.182908	0.742719
	0.000347082	0.00236715	0.00202007	0	0																																	5.82014	0.25016
	0.000649754	0.00330435	0.0026546	0	0																																	4.08554	0.292482
	0.00198652	0.00419082	0.0022043	0	0																																	1.10963	0.483452
	0.000150155	0.00379205	0.0036419	0	0																																	24.2542	0.127533
	0.000397803	0.00246205	0.00206425	0	0																																	5.18912	0.263344
	0.00352574	0.00565142	0.00212568	0	0																																	0.602901	0.579687
	0.00651525	0.00770694	0.00119169	0	0																																	0.182908	0.742719
	0.000347082	0.00236715	0.00202007	0	0																																	5.82014	0.25016
	0.000649754	0.00330435	0.0026546	0	0																																	4.08554	0.292482
	0.00129083	0.00325072	0.00195989	0	0																																	1.51832	0.434014
	0.000294677	0.00310736	0.00281268	0	0																																	9.54496	0.199285
	0.0180286	0.0276214	0.00959287	0	0																																	0.532093	0.598792
	0.0966034	0.131305	0.0347021	0	0																																	0.359223	0.656262
	0.000316302	0.00398486	0.00366856	0	0																																	11.5983	0.181821
	0.00712346	0.00905558	0.00193212	0	0																																	0.271233	0.694328
	0.000294677	0.00310736	0.00281268	0	0																																	9.54496	0.199285
	0.0180286	0.0276214	0.00959287	0	0																																	0.532093	0.598792
	0.0966034	0.131305	0.0347021	0	0																																	0.359223	0.656262
	0.000316302	0.00398486	0.00366856	0	0																																	11.5983	0.181821
	0.186092	0.218951	0.0328594	0	0																																	0.176576	0.746749
	0.00172286	0.00283141	0.00110854	0	0																																	0.643432	0.569616
	0.000510426	0.0038478	0.00333737	0	0																																	6.53841	0.237327
	0.00172286	0.00283141	0.00110854	0	0																																	0.643432	0.569616
	0.0343658	0.0385923	0.00422652	0	0																																	0.122986	0.785273
	2.7622e-05	0.00584154	0.00581392	0	0																																	210.481	0.0438114
	0.00455791	0.0075471	0.0029892	0	0																																	0.655826	0.566649
	0.00455791	0.0075471	0.0029892	0	0																																	0.655826	0.566649
	0.358522	0.505177	0.146654	0	0																																	0.409052	0.637757
	0.00120534	0.00399349	0.00278815	0	0																																	2.31316	0.370278
	0.000981861	0.00476597	0.00378411	0	0																																	3.85402	0.299927
	0.00556092	0.0114363	0.00587541	0	0																																	1.05655	0.491246
	0.00215719	0.00466775	0.00251055	0	0																																	1.16381	0.47588
	0.000981861	0.00476597	0.00378411	0	0																																	3.85402	0.299927
				0	0
				0	0
				0	0
				0	0
				0	0
				0	0
				0	0
				0	0
				0	0
				0	0
				0	0
				0	0
				0	0
				0	0
				0	0
				0	0
				0	0
				0	0
				0	0
				0	0
				0	0
				0	0
				0	0
				0	0
				0	0
				0	0
				0	0
				0	0
				0	0
				0	0
				0	0
				0	0
				0	0
				0	0
				0	0
				0	0
				0	0
				0	0
				0	0
				0	0
				0	0
				0	0
				0	0
				0	0
				0	0
				0	0
				0	0
				0	0
				0	0
				0	0
				0	0
				0	0
				0	0
				0	0
				0	0
				0	0
				0	0
				0	0
				0	0
				0	0
				0	0
				0	0
				0	0
				0	0
				0	0
				0	0
				0	0
				0	0
				0	0
				0	0
				0	0
				0	0
				0	0
				0	0
				0	0
				0	0
				0	0
				0	0
				0	0
				0	0
				0	0
				0	0
				0	0
				0	0
				0	0
				0	0
				0	0
				0	0
				0	0
				0	0
				0	0
				0	0
				0	0
				0	0
				0	0
				0	0
				0	0
				0	0
				0	0
				0	0
				0	0
				0	0
				0	0
				0	0
				0	0
				0	0
				0	0
				0	0
				0	0
				0	0
				0	0
				0	0
				0	0
				0	0
				0	0
				0	0
				0	0
				0	0
				0	0
				0	0
				0	0
				0	0
				0	0
				0	0
				0	0
				0	0
				0	0
				0	0
				0	0
				0	0
				0	0
				0	0
				0	0
				0	0
				0	0
				0	0
				0	0
				0	0
				0	0
				0	0
				0	0
				0	0
				0	0
				0	0
				0	0
				0	0
				0	0
				0	0
				0	0
				0	0
				0	0
				0	0
				0	0
				0	0
				0	0
				0	0
				0	0
				0	0
				0	0
				0	0
				0	0
				0	0
				0	0
				0	0
				0	0
				0	0
				0	0
				0	0
				0	0
				0	0
				0	0
				0	0
				0	0
				0	0
				0	0
				0	0
				0	0
				0	0
				0	0
				0	0
				0	0
				0	0
				0	0
				0	0
				0	0
				0	0
				0	0
				0	0
				0	0
				0	0
				0	0
				0	0
				0	0
				0	0
				0	0
				0	0
				0	0
				0	0
				0	0
				0	0
				0	0
				0	0
				0	0
				0	0
				0	0
				0	0
				0	0
				0	0
				0	0
				0	0
				0	0
				0	0
				0	0
				0	0
				0	0
				0	0
				0	0
				0	0
				0	0
				0	0
				0	0
				0	0
				0	0
				0	0
				0	0
				0	0
				0	0
				0	0
				0	0
				0	0
				0	0
				0	0
				0	0
				0	0
				0	0
				0	0
				0	0
				0	0
				0	0
				0	0
				0	0
				0	0
				0	0
				0	0
				0	0
				0	0
				0	0
				0	0
				0	0
				0	0
				0	0
				0	0
				0	0
				0	0
				0	0
				0	0
				0	0
				0	0
				0	0
				0	0
				0	0
				0	0
				0	0
				0	0
				0	0
				0	0
				0	0
				0	0
				0	0
				0	0
				0	0
				0	0
				0	0
				0	0
				0	0
				0	0
				0	0
				0	0
				0	0
				0	0
				0	0
				0	0
				0	0
				0	0
				0	0
				0	0
				0	0
				0	0
				0	0
				0	0
				0	0
				0	0
				0	0
				0	0
				0	0
				0	0
				0	0
				0	0
				0	0
				0	0
				0	0
				0	0
				0	0
				0	0
				0	0
				0	0
				0	0
				0	0
				0	0
				0	0
				0	0
				0	0
				0	0
				0	0
				0	0
				0	0
				0	0
				0	0
				0	0
				0	0
				0	0
				0	0
				0	0
				0	0
				0	0
				0	0
				0	0
				0	0
				0	0
				0	0
				0	0
				0	0
				0	0
				0	0
				0	0
				0	0
				0	0
				0	0
				0	0
				0	0
				0	0
				0	0
				0	0
				0	0
				0	0
				0	0
				0	0
				0	0
				0	0
				0	0
				0	0
				0	0
				0	0
				0	0
				0	0
				0	0
				0	0
				0	0
				0	0
				0	0
				0	0
				0	0
				0	0
				0	0
				0	0
				0	0
				0	0
				0	0
				0	0
				0	0
				0	0
				0	0
				0	0
				0	0
				0	0
				0	0
				0	0
				0	0
				0	0
				0	0
				0	0
				0	0
				0	0
				0	0
				0	0
				0	0
				0	0
				0	0
				0	0
				0	0
				0	0
				0	0
				0	0
				0	0
				0	0
				0	0
				0	0
				0	0
				0	0
				0	0
				0	0
				0	0
				0	0
				0	0
				0	0
				0	0
				0	0
				0	0
				0	0
				0	0
				0	0
				0	0
				0	0
				0	0
				0	0
				0	0
				0	0
				0	0
				0	0
				0	0
				0	0
				0	0
				0	0
				0	0
				0	0
				0	0
				0	0
				0	0
				0	0
				0	0
				0	0
				0	0
				0	0
				0	0
				0	0
				0	0
				0	0
				0	0
				0	0
				0	0
				0	0
				0	0
				0	0
				0	0
				0	0
				0	0
				0	0
				0	0
				0	0
				0	0
				0	0
				0	0
				0	0
				0	0
				0	0
				0	0
				0	0
				0	0
				0	0
				0	0
				0	0
				0	0
				#REF!	0
				#REF!	0
				#REF!	0
				#REF!	0
				#REF!	0
				#REF!	0
				#REF!	0
				#REF!	0
				#REF!	0
				#REF!	0
				#REF!	0
				#REF!	0
				#REF!	0
				#REF!	0
				#REF!	0
				#REF!	0
				#REF!	0
				#REF!	0
				#REF!	0
				#REF!	0
				#REF!	0
				#REF!	0
				#REF!	0
				#REF!	0
				#REF!	0
				#REF!	0
				#REF!	0
				#REF!	0
				#REF!	0
				#REF!	0
				#REF!	0
				#REF!	0
				#REF!	0
				#REF!	0
				#REF!	0
				#REF!	0
				#REF!	0
				#REF!	0
				#REF!	0
				#REF!	0
				#REF!	0
				#REF!	0
				#REF!	0
				#REF!	0
				#REF!	0
				#REF!	0
				#REF!	0
				#REF!	0
				#REF!	0
				#REF!	0
				#REF!	0
				#REF!	0
				#REF!	0
				#REF!	0
				#REF!	0
				#REF!	0
				#REF!	0
				#REF!	0
				#REF!	0
				#REF!	0
				#REF!	0
				#REF!	0
				#REF!	0
				#REF!	0
				#REF!	0
				#REF!	0
				#REF!	0
				#REF!	0
				#REF!	0
				#REF!	0
				#REF!	0
				#REF!	0
				#REF!	0
				#REF!	0
				#REF!	0
				#REF!	0
				#REF!	0
				#REF!	0
				#REF!	0
				#REF!	0
				#REF!	0
				#REF!	0
				#REF!	0
				#REF!	0
				#REF!	0
				#REF!	0
				#REF!	0
				#REF!	0
				#REF!	0
				#REF!	0
				#REF!	0
				#REF!	0
				#REF!	0
				#REF!	0
				#REF!	0
				#REF!	0
				#REF!	0
				#REF!	0
				#REF!	0
				#REF!	0
				#REF!	0
				#REF!	0
				#REF!	0
				#REF!	0
				#REF!	0
				#REF!	0
				#REF!	0
				#REF!	0
				#REF!	0
				#REF!	0
				#REF!	0
				#REF!	0
				#REF!	0
				#REF!	0
				#REF!	0
				#REF!	0
				#REF!	0
				#REF!	0
				#REF!	0
				#REF!	0
				#REF!	0
				#REF!	0
				#REF!	0
				#REF!	0
				#REF!	0
				#REF!	0
				#REF!	0
				#REF!	0
				#REF!	0
				#REF!	0
				#REF!	0
				#REF!	0
				#REF!	0
				#REF!	0
				#REF!	0
				#REF!	0
				#REF!	0
				#REF!	0
				#REF!	0
				#REF!	0
				#REF!	0
				#REF!	0
				#REF!	0
				#REF!	0
				#REF!	0
				#REF!	0
				#REF!	0
				#REF!	0
				#REF!	0
				#REF!	0
				#REF!	0
				#REF!	0
				#REF!	0
				#REF!	0
				#REF!	0
				#REF!	0
				#REF!	0
				#REF!	0
				#REF!	0
				#REF!	0
				#REF!	0
				#REF!	0
				#REF!	0
				#REF!	0
				#REF!	0
				#REF!	0
				#REF!	0
				#REF!	0
				#REF!	0
				#REF!	0
				#REF!	0
				#REF!	0
				#REF!	0
				#REF!	0
				#REF!	0
				#REF!	0
				#REF!	0
				#REF!	0
				#REF!	0
				#REF!	0
				#REF!	0
				#REF!	0
				#REF!	0
				#REF!	0
				#REF!	0
				#REF!	0
				#REF!	0
				#REF!	0
				#REF!	0
				#REF!	0
				#REF!	0
				#REF!	0
				#REF!	0
				#REF!	0
				#REF!	0
				#REF!	0
				#REF!	0
				#REF!	0
				#REF!	0
				#REF!	0
				#REF!	0
				#REF!	0
				#REF!	0
				#REF!	0
				#REF!	0
				#REF!	0
				#REF!	0
				#REF!	0
				#REF!	0
				0	0
				0	0
				0	0
				0	0
				0	0
				0	0
				0	0
				0	0
				0	0
				0	0
				0	0
				0	0
				0	0
				0	0
				0	0
				0	0
				0	0
				0	0
				0	0
				0	0
				0	0
				0	0
				0	0
				0	0
				0	0
				0	0
				0	0
				0	0
				0	0
				0	0
				0	0
				0	0
				0	0
				0	0
				0	0
				0	0
				0	0
				0	0
				0	0
				0	0
				0	0
				0	0
				0	0
				0	0
				0	0
				0	0
				0	0
				0	0
				0	0
				0	0
				0	0
				0	0
				0	0
				0	0
				0	0
				0	0
				0	0
				0	0
				0	0
				0	0
				0	0
				0	0
				0	0
				0	0
				0	0
				0	0
				0	0
				0	0
				0	0
				0	0
				0	0
				0	0
				0	0
				0	0
				0	0
				0	0
				0	0
				0	0
				0	0
				0	0
				0	0
				0	0
				0	0
				0	0
				0	0
				0	0
				0	0
				0	0
				0	0
				0	0
				0	0
				0	0
				0	0
				0	0
				0	0
				0	0
				0	0
				0	0
				0	0
				0	0
				0	0
				0	0
				0	0
				0	0
				0	0
				0	0
				0	0
				0	0
				0	0
				0	0
				0	0
				0	0
				0	0
				0	0
				0	0
				0	0
				0	0
				0	0
				0	0
				0	0
				0	0
				0	0
				0	0
				0	0
				0	0
				0	0
				0	0
				0	0
				0	0
				0	0
				0	0
				0	0
				0	0
				0	0
				0	0
				0	0
				0	0
				0	0
				0	0
				0	0
				0	0
				0	0
				0	0
				0	0
				0	0
				0	0
				0	0
				0	0
				0	0
				0	0
				0	0
				0	0
				0	0
				0	0
				0	0
				0	0
				0	0
				0	0
				0	0
				0	0
				0	0
				0	0
				0	0
				0	0
				0	0
				0	0
				0	0
				0	0
				0	0
				0	0
				0	0
				0	0
				0	0
				0	0
				0	0
				0	0
				0	0
				0	0
				0	0
				0	0
				0	0
				0	0
				0	0
				0	0
				0	0
				0	0
				0	0
				0	0
				0	0
				0	0
				0	0
				0	0
				0	0
				0	0
				0	0
				0	0
				0	0
				0	0
				0	0
				0	0
				0	0
				0	0
				0	0
				0	0
				0	0
				0	0
				0	0
				0	0
				0	0
				0	0
				0	0
				0	0
				0	0
				0	0
				0	0
				0	0
				0	0
				0	0
				0	0
				0	0
				0	0
				0	0
				0	0
				0	0
				0	0
				0	0
				0	0
				0	0
				0	0
				0	0
				0	0
				0	0
				0	0
				0	0
				0	0
				0	0
				0	0
				0	0
				0	0
				0	0
				0	0
				0	0
				0	0
				0	0
				0	0
				0	0
				0	0
				0	0
				0	0
				0	0
				0	0
				0	0
				0	0
				0	0
				0	0
				0	0
				0	0
				0	0
				0	0
				0	0
				0	0
				0	0
				0	0
				0	0
				0	0
				0	0
				0	0
				0	0
				0	0
				0	0
				0	0
				0	0
				0	0
				0	0
				0	0
				0	0
				0	0
				0	0
				0	0
				0	0
				0	0
				0	0
				0	0
				0	0
				0	0
				0	0
				0	0
				0	0
				0	0
				0	0
				0	0
				0	0
				0	0
				0	0
				0	0
				0	0
				0	0
				0	0
				0	0
				0	0
				0	0
				0	0
				0	0
				0	0
				0	0
				0	0
				0	0
				0	0
				0	0
				0	0
				0	0
				0	0
				0	0
				0	0
				0	0
				0	0
				0	0
				0	0
				0	0
				0	0
				0	0
				0	0
				0	0
				0	0
				0	0
				0	0
				0	0
				0	0
				0	0
				0	0
				0	0
				0	0
				0	0
				0	0
				0	0
				0	0
				0	0
				0	0
				0	0
				0	0
				0	0
				0	0
				0	0
				0	0
				0	0
				0	0
				0	0
				0	0
				0	0
				0	0
				0	0
				0	0
				0	0
				0	0
				0	0
				0	0
				0	0
				0	0
				0	0
				0	0
				0	0
				0	0
				0	0
				0	0
				0	0
				0	0

## Sheet: 工作表1
列標籤	計數 - Twdrgs
總計	6962
YYY	1208
089	203
320	194
41601	176
321	114
07903	110
116	110
310	107
01405	103
37302	87
090	83
47501	82
01406	72
070	72
42201	72
277	68
278	68
18401	60
09102	57
20201	56
17404	55
182	55
183	53
207	50
20401	48
125	47
05302	45
05506	43
065	43
29401	43
23102	40
16202	38
21904	38
22404	38
08802	37
08801	36
205	35
N19	35
32202	34
41501	33
20905	32
498	32
371	31
42202	31
46801	31
09101	30
15802	30
178	30
177	29
35905	28
208	27
124	26
31603	26
49402	26
18805	25
18402	24
20904	24
29601	24
21103	23
17403	22
181	22
22504	22
35904	22
50302	22
XXX	22
12701	21
16702	21
311	21
025	20
09803	20
234	20
46802	20
09804	19
171	19
22302	19
47803	19
01506	18
13002	18
15702	18
21003	18
31601	18
331	18
01401	17
069	17
180	17
WWW	17
206	16
290	16
31501	16
511	16
20903	15
21804	15
24103	15
24301	15
29402	15
32402	15
024	14
24302	14
47701	14
ZZZ	14
02702	13
02901	13
06302	13
18905	13
23002	13
264	13
304	13
33902	13
349	13
35906	13
497	13
00101	12
07501	12
08003	12
29701	12
39802	12
48601	12
00102	11
02902	11
07902	11
169	11
266	11
35805	11
41602	11
N18	11
00201	10
01402	10
02701	10
21703	10
263	10
337	10
370	10
48701	10
500	10
01202	9
01505	9
08002	9
12101	9
142	9
185	9
22008	9
22902	9
27902	9
305	9
35002	9
35602	9
35806	9
37903	9
019	8
03602	8
09602	8
11202	8
12001	8
16102	8
170	8
24003	8
269	8
32302	8
419	8
443	8
008	7
018	7
02802	7
032	7
035	7
03601	7
07302	7
094	7
11203	7
13803	7
14001	7
141	7
14401	7
16502	7
17504	7
17603	7
22701	7
270	7
27201	7
28402	7
292	7
31502	7
32201	7
36501	7
41502	7
42303	7
442	7
47702	7
N16	7
00202	6
01203	6
046	6
06301	6
07504	6
07901	6
08701	6
095	6
09702	6
10501	6
11301	6
13903	6
14002	6
14802	6
150	6
16701	6
21701	6
22403	6
22702	6
24801	6
24802	6
28401	6
372	6
420	6
454	6
01601	5
02602	5
04902	5
05504	5
07502	5
07603	5
09601	5
12201	5
12202	5
15404	5
17203	5
20202	5
228	5
24002	5
244	5
261	5
271	5
28302	5
30102	5
326	5
348	5
35001	5
35802	5
35902	5
38002	5
39502	5
41803	5
444	5
44902	5
45002	5
499	5
N17	5
00402	4
01201	4
01502	4
04201	4
05002	4
068	4
07904	4
085	4
09701	4
09902	4
10103	4
132	4
160	4
16306	4
16501	4
186	4
191	4
21902	4
23901	4
24101	4
24702	4
26202	4
27202	4
28301	4
28602	4
29902	4
309	4
31604	4
37902	4
39501	4
39706	4
42304	4
44901	4
463	4
48301	4
00501	3
00904	3
02601	3
02801	3
04402	3
05402	3
071	3
08703	3
10701	3
10901	3
11201	3
12301	3
126	3
12702	3
13101	3
14403	3
14801	3
14805	3
159	3
16602	3
18902	3
20102	3
20902	3
21704	3
22601	3
24001	3
24102	3
245	3
24701	3
27302	3
280	3
281	3
28701	3
29501	3
308	3
332	3
336	3
369	3
39402	3
39503	3
39803	3
39804	3
39902	3
41804	3
42101	3
42102	3
44102	3
464	3
49302	3
510	3
01002	2
01303	2
01701	2
02001	2
02002	2
02301	2
034	2
03802	2
03905	2
04004	2
04101	2
04401	2
04502	2
047	2
048	2
05301	2
05505	2
07301	2
07401	2
07503	2
08001	2
082	2
08302	2
08402	2
086	2
10003	2
10201	2
10404	2
10504	2
11003	2
11103	2
11801	2
11902	2
13001	2
13102	2
13902	2
14402	2
14502	2
14601	2
16304	2
16401	2
16402	2
16601	2
17503	2
18703	2
18802	2
18804	2
192	2
194	2
195	2
198	2
20001	2
20908	2
21001	2
21002	2
21206	2
21702	2
21903	2
22402	2
22502	2
23202	2
233	2
23801	2
23902	2
24202	2
24901	2
252	2
25601	2
25802	2
27901	2
28702	2
29901	2
30002	2
30302	2
32301	2
32702	2
35601	2
35804	2
36801	2
36802	2
413	2
445	2
44602	2
45104	2
452	2
47802	2
50703	2
N02	2
N11	2
N13	2
00301	1
00401	1
00502	1
00704	1
00902	1
00903	1
01102	1
01304	1
01403	1
01501	1
01504	1
01702	1
02102	1
03004	1
031	1
03705	1
04001	1
04104	1
04202	1
04501	1
05602	1
05702	1
058	1
06602	1
072	1
07601	1
07801	1
08303	1
08702	1
08704	1
093	1
09802	1
09903	1
10002	1
10101	1
10102	1
10203	1
10401	1
10406	1
11001	1
11002	1
11004	1
11005	1
11102	1
11401	1
11402	1
11501	1
11502	1
11701	1
11802	1
133	1
13402	1
135	1
13702	1
143	1
14503	1
14901	1
151	1
15403	1
15502	1
15606	1
16101	1
16201	1
168	1
17202	1
17302	1
17303	1
17604	1
17901	1
17902	1
18803	1
18904	1
19010	1
196	1
197	1
20101	1
21201	1
21303	1
21305	1
21802	1
22004	1
22005	1
22006	1
22401	1
22501	1
23101	1
23602	1
23804	1
250	1
26702	1
27301	1
282	1
28501	1
28601	1
28901	1
29502	1
29702	1
30001	1
30201	1
30301	1
306	1
312	1
313	1
318	1
319	1
32401	1
325	1
33302	1
34002	1
34501	1
34502	1
35202	1
35903	1
36102	1
37604	1
37901	1
38001	1
38101	1
38301	1
38302	1
39705	1
39903	1
39904	1
41701	1
43902	1
44001	1
44002	1
44701	1
44702	1
45001	1
453	1
46201	1
46803	1
47502	1
47601	1
47703	1
47902	1
47903	1
48001	1
48401	1
49101	1
496	1
501	1
50301	1
50704	1
50705	1
N05	1
N07	1
N10	1
N12	1
(空白)

## Sheet: data
223.143	Diagnosis	Room	Diet	exxamine	x-ray	treatment	operation	rehabilitation	Blood	Hmo	annesiology	material	drug	administration	psychiatry	injection
0.24	5	196	9	440	0	7	386	890	4	360	0	320	0	16	400	0
0.32	2	815	5	20	0	2	624	440	1	604	0	0	0	0	0	217
0.62	5	790	5	784	2	730	5	661	680	8	510	0	0	0	0	0
-0.27	9	271	20	60	0	10	231	1	280	17	410	0	1	520	1	320
0.53	3	877	3	165	0	3	536	440	360	0	0	0	0	0	341	3
0.44	3	888	6	200	0	8	146	680	990	0	0	0	0	0	231	2
0.58	10	832	40	629	0	24	65	2	400	14	388	0	0	0	0	0
0.43	7	379	19	480	0	6	408	240	10	465	0	0	1	320	0	0
0.31	4	255	3	738	1	950	4	577	480	3	30	0	0	0	16	400
0.44	3	686	9	440	2	730	4	426	200	2	434	0	0	0	0	0
0.13	8	138	9	741	6	240	8	386	6	795	19	413	0	0	0	0
0.41	7	221	10	620	0	6	586	1	360	6	652	0	0	0	0	0
0.54	6	283	10	620	3	120	7	654	640	11	40	0	0	0	0	0
0.04	3	319	2	19	0	7	673	690	2	933	0	0	0	0	0	884
0.73	2	829	1	746	0	3	746	440	358	0	0	0	0	0	237	1
0.25	8	138	9	495	0	12	564	1	440	8	850	0	0	0	0	0
0.37	2	966	3	840	780	6	256	680	2	869	0	0	0	0	0	282
0.22	7	79	8	322	0	9	866	840	10	757	0	0	0	0	0	2
0.6	2	476	2	360	0	3	640	240	1	30	0	0	0	0	0	163
0.17	2	5	1	180	0	3	225	240	910	0	0	0	0	0	97	130
0.61	4	975	6	500	0	6	711	680	1	478	0	0	0	0	0	314
0.35	3	509	2	592	0	4	237	440	1	950	0	0	0	0	0	239
0.39	5	962	11	800	3	60	9	571	19	385	2	815	0	0	0	0
0.22	4	53	2	592	0	3	744	200	2	668	0	0	0	0	0	272
0.11	4	244	6	200	0	5	576	7	642	780	0	0	0	0	0	203
0.39	3	728	6	200	0	11	667	7	402	520	0	0	0	0	0	252
0.56	3	124	1	719	0	4	108	440	90	0	0	0	0	0	197	3
0.56	2	980	2	660	0	3	279	240	1	560	0	0	0	4	100	0
0.46	4	596	5	900	1	950	10	511	440	6	920	0	0	0	0	0
0.56	14	304	18	363	0	8	170	1	240	18	308	0	0	5	280	0
0.46	2	880	1	719	0	5	935	0	1	630	0	0	0	0	0	78
0.56	3	549	3	840	0	7	832	980	3	757	0	0	0	0	0	304
0.4	5	316	3	438	390	5	398	6	395	9	237	0	0	0	0	0
0.69	3	728	5	900	0	3	847	440	340	0	0	0	0	0	287	2
0.63	5	521	8	860	0	8	547	7	362	150	0	0	0	0	0	221
0.44	1	935	2	660	0	3	386	440	90	0	0	0	0	0	168	991
0.36	3	510	6	200	0	5	356	6	395	30	0	0	0	0	0	535
0.42	4	594	9	440	0	7	350	880	5	820	0	0	0	0	0	1
0.41	5	342	8	560	0	8	888	7	942	1	414	0	0	0	0	0
0.57	5	762	4	611	0	7	916	480	3	520	0	0	0	0	0	413
0.56	2	829	2	660	0	12	939	240	77	0	0	0	0	0	288	2
0.33	2	358	1	480	0	5	257	4	800	2	745	0	0	0	0	0
0.03	5	535	11	220	0	10	116	6	195	3	913	0	0	8	700	0
0.32	11	856	24	500	0	10	3	1	360	4	558	0	0	2	640	0
0.3	4	227	9	440	0	1	739	240	660	0	0	1	320	0	0	429
-0.07	12	256	32	160	3	850	19	284	8	134	26	335	0	0	0	0
0.62	5	804	11	800	3	120	29	539	880	6	639	0	0	0	0	0
0.39	4	213	5	457	3	70	4	565	440	11	663	0	0	0	0	0
0.6	1	568	2	360	0	1	828	440	510	0	0	0	0	0	90	3
0.25	2	274	5	20	0	3	880	680	150	0	0	0	0	0	201	1
0.31	2	528	1	146	0	8	239	1	256	3	512	0	0	1	320	0
0.56	5	738	26	280	0	17	586	1	240	3	220	0	0	0	0	0
0.01	6	287	9	270	1	460	15	847	1	480	5	514	0	0	1	320
0.2	3	154	7	80	2	340	9	515	680	3	177	0	0	0	0	0
0.29	2	627	5	20	0	4	598	680	1	630	0	0	0	0	0	264
0.37	4	420	9	440	0	15	53	6	795	3	510	0	0	0	0	0
0.41	15	716	42	780	0	19	486	87	837	8	909	0	0	8	970	0
0.58	1	59	2	360	0	6	449	4	200	1	197	0	0	0	0	0
0.15	2	344	2	92	0	3	800	240	261	0	0	0	0	0	125	677
0.46	5	875	24	738	0	14	233	6	595	3	759	0	1	440	2	115
0.42	5	205	12	552	4	280	5	496	7	402	12	124	0	0	0	0
0.68	2	541	4	184	0	2	388	240	300	0	0	0	0	0	156	5
0.31	2	208	3	138	0	2	925	480	403	0	0	0	0	0	104	4
0.46	2	908	4	184	0	2	863	240	812	0	0	0	0	0	128	3
0.54	3	540	7	322	0	3	618	200	1	310	0	0	0	0	0	209
0.65	2	541	4	184	0	4	459	240	280	0	0	0	0	0	162	7
0.3	4	162	7	322	2	380	4	405	480	4	461	0	0	0	0	0
-0.04	8	179	16	736	6	240	11	31	1	40	17	966	0	0	1	320
0.19	10	3	21	966	8	140	9	463	7	195	22	664	0	0	0	0
0.07	4	380	9	414	0	2	3	240	2	990	0	0	0	0	0	546
0.52	4	539	10	460	0	2	891	240	3	140	0	0	0	0	0	115
0.49	9	208	18	828	0	5	292	1	80	5	190	0	3	240	0	0
0.41	2	198	1	46	0	4	539	240	403	0	0	0	0	0	91	3
0.51	1	875	2	92	0	2	427	240	148	0	0	0	0	0	79	2
0.62	5	939	12	552	4	430	4	411	640	6	216	0	0	0	0	0
0.52	3	748	6	576	0	7	321	440	1	590	0	0	1	320	0	0
0.33	2	310	3	138	0	2	863	240	120	0	0	0	0	0	180	2
0.37	2	796	4	184	0	3	995	4	240	310	0	0	0	0	0	104
0.39	5	823	9	414	2	290	12	26	880	15	624	0	0	0	0	0
0.46	7	638	17	36	6	240	5	429	1	80	23	74	0	0	0	0
0.16	3	309	6	276	1	950	4	542	440	5	592	0	0	0	0	0
0.48	6	238	14	644	0	7	692	240	222	0	0	0	0	0	418	8
0.4	3	552	5	230	0	4	88	440	228	0	0	1	320	12	300	0
0.41	8	162	18	828	5	100	9	508	7	355	17	76	0	0	1	320
0.6	2	874	5	230	0	4	372	480	545	0	0	0	0	0	164	10
0.72	2	208	3	138	0	1	341	240	280	0	0	0	0	0	59	3
0.22	5	183	11	506	3	900	5	461	440	7	449	0	0	0	0	0
0.54	2	796	4	184	0	3	781	440	630	0	0	0	0	0	100	6
0.32	2	874	5	230	0	4	558	1	220	838	0	0	0	0	0	98
0.46	7	305	15	690	0	10	648	10	755	10	561	0	0	0	0	0
0.32	5	904	30	138	0	11	224	6	595	3	760	0	2	40	0	0
0.36	2	242	2	92	0	2	616	240	550	0	0	0	0	0	97	2
0.7	2	32	4	184	0	1	154	400	1	60	0	0	0	0	0	67
0.49	2	575	3	138	0	3	787	440	370	0	0	0	0	0	159	11
0.44	5	973	11	506	3	900	3	830	200	9	888	0	0	0	0	0
0.11	1	998	5	230	1	950	2	95	200	2	430	0	1	600	0	0
0.18	5	15	10	930	0	11	295	640	2	935	0	1	400	0	0	0
0.38	3	462	6	276	0	5	141	440	960	0	0	0	0	0	225	3
0.4	6	875	10	460	3	900	5	294	480	11	780	0	0	0	16	400
0.43	3	44	3	438	0	3	535	440	354	0	0	0	8	200	0	88
0.49	2	677	3	138	0	5	815	440	370	0	0	0	0	0	190	3
0.57	4	940	9	714	0	5	19	720	1	40	0	0	0	0	0	282
0.67	3	574	6	276	0	2	151	240	360	0	0	0	0	0	266	8
0.13	3	185	5	230	1	560	4	545	440	9	753	0	0	0	0	0
0.37	4	240	8	368	0	4	852	880	8	239	0	0	0	0	0	336
0.53	2	145	2	92	0	1	531	240	0	0	0	0	0	0	103	1
0.47	6	870	17	782	0	6	348	440	1	200	0	0	0	32	800	0
0.14	7	108	13	598	0	11	234	19	805	2	49	0	2	400	26	370
0.2	5	80	10	460	0	4	273	840	1	600	0	0	0	0	0	498
0.27	8	713	18	828	3	900	8	691	21	979	20	887	0	0	0	0
-0.02	4	466	8	368	2	730	6	580	1	40	10	973	0	0	1	320
0.36	13	509	31	380	0	31	987	19	135	6	612	0	0	0	0	0
0.42	3	723	6	276	0	3	930	2	651	1	605	0	0	0	0	0
0.22	3	275	4	184	1	20	2	971	440	3	598	0	0	1	320	0
0.41	5	413	11	506	0	6	783	680	3	700	0	0	4	230	0	0
-0.08	9	443	23	12	7	740	9	877	1	240	25	484	0	0	4	860
0.14	2	796	4	184	0	3	227	240	97	0	0	1	320	0	0	877
-0.24	8	164	46	338	390	34	12	1	280	12	898	0	0	19	570	0
0.2	2	11	1	46	0	5	892	240	170	0	0	0	0	0	96	3
0.55	7	318	13	598	0	13	7	8	282	2	164	0	0	10	310	0
-0.06	1	542	1	46	0	2	901	240	94	0	0	795	0	0	702	407
0.19	19	20	42	886	1	360	25	229	10	524	39	273	0	0	0	0
0.51	2	382	3	438	1	20	2	857	240	2	35	0	0	0	0	0
-0.05	2	208	3	138	0	3	504	440	297	0	0	1	320	0	0	918
0.49	2	840	6	276	0	4	110	440	1	394	0	0	0	0	0	309
0.4	9	708	26	150	0	13	38	5	400	11	495	0	0	0	0	0
0.46	4	500	7	322	2	40	11	665	440	10	659	0	0	0	0	0
0.56	3	723	6	276	0	6	33	440	0	0	0	0	0	0	242	5
0.47	5	973	11	506	0	5	439	16	290	2	772	0	0	0	20	500
0.34	6	605	14	644	0	12	127	880	94	0	0	0	24	600	0	544
0.49	7	288	13	898	4	420	6	719	680	7	821	0	0	0	0	0
0.38	12	896	85	896	1	20	16	794	9	40	6	594	0	0	117	836
0.28	4	203	11	846	390	6	308	5	40	4	609	0	0	0	0	0
0.44	6	333	37	800	1	900	13	758	880	9	297	0	0	0	0	0
0.87	0	0	1	300	0	0	0	0	0	0	0	0	0	0	0	0
0.18	0	0	780	0	0	0	0	0	0	0	0	0	0	0	0	0
0.38	5	178	12	649	4	670	9	780	880	12	203	0	0	0	0	0
0.6	2	785	3	892	1	20	3	897	240	8	35	0	0	0	0	0
0.57	4	701	10	703	4	90	5	829	600	20	835	0	0	1	320	0
0.35	4	159	6	811	0	5	188	5	0	9	681	0	0	0	0	0
0.55	3	231	5	838	0	2	740	680	910	0	0	0	0	0	251	15
0.54	2	250	2	919	0	7	495	440	900	0	0	0	0	0	210	1
-0.12	8	513	36	347	9	360	11	76	5	40	23	756	0	0	2	640
0.37	3	343	5	838	0	5	2	7	402	2	803	0	0	0	0	0
0.52	3	343	5	838	0	2	189	9	616	4	423	0	0	0	0	0
0.07	6	576	17	514	5	780	8	141	1	40	11	801	0	0	0	0
0.47	3	576	7	784	1	950	7	443	640	7	431	0	0	1	320	0
0.4	5	436	10	703	390	9	851	640	7	783	0	0	0	0	0	546
0.47	2	376	3	892	0	2	393	240	2	694	0	0	0	0	0	138
0.22	7	350	19	460	5	830	5	468	840	28	249	0	0	2	640	0
0.51	3	343	6	811	0	5	958	680	4	572	0	0	0	0	0	325
0.58	5	750	21	503	5	70	7	139	640	14	99	0	0	0	0	0
-0.29	1	585	973	0	2	871	240	1	142	0	0	0	0	0	162	303
0.61	2	976	5	838	0	5	166	480	8	491	0	0	0	0	0	172
0.48	4	652	8	757	3	120	5	192	440	14	879	0	0	0	0	0
-0.22	1	211	973	0	3	528	480	857	0	0	1	320	0	0	90	1
0.59	2	976	5	838	0	6	232	200	1	0	0	0	0	0	0	218
0.02	7	401	19	460	7	20	6	967	1	480	15	988	0	2	720	0
0.42	4	692	9	730	3	400	3	618	5	0	18	607	0	0	0	0
0.53	4	645	9	730	3	510	5	601	840	7	631	0	0	2	640	0
0.27	6	110	13	622	4	420	7	48	840	9	133	0	0	0	0	0
0.4	1	200	2	919	0	475	0	2	400	0	0	0	0	0	0	1
0.63	3	450	6	811	0	4	970	680	401	0	0	0	0	0	245	16
0.41	4	321	6	811	340	4	948	440	7	469	0	0	0	0	0	461
0.68	3	812	5	838	2	40	6	353	440	6	268	0	0	0	0	0
0.57	4	350	9	730	0	10	796	640	11	324	0	0	0	0	0	2
0.25	6	787	24	422	3	400	9	2	1	40	16	40	0	0	3	690
0.39	5	676	14	595	5	850	5	193	640	10	706	0	0	0	0	0
0.41	3	276	6	811	2	40	5	870	440	7	463	0	0	2	640	0
0.5	4	787	10	703	3	900	8	476	880	13	844	0	0	0	0	0
0.14	4	101	8	757	0	2	47	3	800	4	997	11	298	0	0	16
0.41	2	76	2	919	0	6	732	6	195	4	330	0	0	0	0	0
0.12	2	250	3	169	0	2	914	240	1	820	0	0	0	0	0	164
0.42	5	398	11	676	2	730	4	281	640	11	445	0	0	0	0	0
0.16	8	76	17	514	340	7	227	4	840	11	356	0	0	0	0	0
0.5	2	550	4	865	1	560	3	321	4	40	6	126	0	0	0	0
0.27	3	150	5	838	0	2	140	240	1	798	0	0	0	8	200	0
0.38	4	285	8	757	2	720	2	995	240	11	866	0	0	0	0	0
0.6	3	576	7	784	0	7	655	480	3	604	0	0	0	0	0	273
0.47	3	943	7	784	340	5	270	5	40	1	373	0	0	1	320	0
0.65	4	717	9	730	0	14	401	440	9	200	0	0	1	320	0	0
0.57	3	643	6	811	0	9	576	5	0	40	0	0	0	0	0	247
0.54	5	944	10	703	0	9	469	10	755	0	0	0	5	280	0	0
0.47	3	231	5	838	0	3	558	4	240	60	0	0	0	0	0	405
0.61	5	821	11	676	1	20	5	828	440	10	691	0	0	2	115	0
0.53	4	776	11	676	0	10	398	10	780	0	0	0	0	0	0	494
0.46	1	409	1	946	0	2	508	240	30	0	0	0	0	0	114	676
0.66	2	834	5	838	0	3	410	400	94	0	0	0	12	300	0	179
0.65	3	745	6	811	0	4	447	240	174	0	0	0	12	300	0	299
0.27	5	17	10	703	4	290	7	447	440	9	588	0	0	1	320	0
0.58	3	378	6	811	0	5	208	440	720	0	0	0	0	0	364	4
0.32	3	276	7	61	0	4	639	440	390	0	0	0	0	0	295	4
0.4	5	245	11	676	4	680	8	528	880	7	474	0	0	0	0	0
0.16	7	543	19	460	0	15	583	5	80	704	0	0	0	0	0	979
-0.02	12	285	64	330	8	970	10	612	1	40	31	568	0	0	0	0
0.27	5	611	14	611	2	730	7	777	4	240	9	727	0	0	0	0
0.48	2	492	3	900	390	4	179	240	2	389	0	0	0	0	0	2
0.55	2	526	7	800	390	10	508	720	4	335	0	0	0	0	0	367
0.39	5	890	22	75	0	18	505	4	440	11	520	0	0	0	0	0
0.7	3	767	8	765	0	9	560	640	3	95	0	0	0	0	0	198
0.41	12	952	60	106	0	28	316	2	80	27	359	0	0	0	0	0
0.58	3	852	11	700	1	170	8	890	240	3	756	0	0	0	0	0
0.35	2	526	7	800	390	8	192	240	2	717	0	0	0	0	0	147

## Sheet: output
8.13
		<worse 平均分數= 50 better>ratee: 43
		6	8	10	12	14	16	18	20	22	24	26	28	30	32	34	36	38	40	42	44	46	48	score=50	52	54	56	58	60	62	64	66	68	70	72	74	76	78	80	82	84	86	88	90	92	94	96	98	0
1	＋	團隊合作																				★
																	Δ							∥
2	－	安全風氣									★
																								∥						Δ
																								∥
																	★
																	35						Δ	∥
					後 20%																						●
					中間 60%																						∥		Δ平均值
					前 20%																								★受評醫院
[truncated: 13 more columns]

## Sheet: temp
	1	1	1	1	1	1	1	1	1	1	1	1	1	1	1	1	1	1	1	1	1	1	1	1	1
9	0.5	0.5	0.5										23.3645	23.3645	23.3645	56.0748	23.3645	23.3645	23.3645
19	0.864326	0.864326	0.864326	0.864326	0.864326	0.864326	0.419856	0.700735	0.864326	0.864326						2.80374
16	0.712318	0.712318	0.712318	0.712318	0.712318	0.712318	0	0.503563	0.712318	0.712318						37.3832
24										#DIV/0!						84.1122				-3.49216	-3.85802	-3.18275	18.3139	15.884	20.966
13																100
23	1.41871	1.39204	1.41871
17	0.586557	0.581947	0.586557
20	0.709355	0.696021	0.709355
11	1.41871	1.39204	1.41871
8	0.5	0.5	0.5
14	1.79569	0.866295	1.14386	1.44246	1.04772	1.18958	0.649597	0.975011	1.13931	1.19326	1.08005
12	0.897843	0.433147	0.571928	0.721228	0.523861	0.59479	0.324799	0.487505	0.569655	0.596631	0.540027
8
11	0.5	0.5	0.5	0.5	0.5	0.5	0.5	0.5	0.5	0.5	0.5
9
20
8
19
8
8
47
47
60
56
57
55
63
65
56
70
68
44
54
60
58
56
47
56
65
64
65
35
56
52
58
61
54
71
61
68
65
62
62
51
73
47
63
62
57
64
57
55
61
73
66
40
67
56
58
56
71
42
69
69
54
63
67
71
65
58
62
68
56
70
50
56
47
65
59
70
49.2556
60
54
28
69
45
33
31
44
37
40
68
58
42
72
17
56
50
46
33
33
68
61
58
58
74
51
61
79
46
70
55
64
48
39
68
34
67
64
36
42
26
74
37
44
49
84
68
63
73
54
62
45
25
73
38
23
61
67
51
57
35
70
57
69
13
61
74
19
51
74
71
52
49
78
48
38
67
50
72
57
75
52
30
22
14
56
51
47
54
54
71
50
25
28
53
60
25
35
58
42
45
41
40
25
65
51
72
49
55
54
48
47
31
52
46
65
32
66
50
58
66
76
26
26
51
74
36
15
30
52
61
30
28
56
49
33
53
29
30
64
75
35
46
46
77
64
74
60
71
31
33
67
66
20
76
41
34
21
28
57
67
49
51
57
38
70
41
81
59
67
34
67
72
35
40
28
71
68
55
19
61
55
71
32
69
37
34
24
70
35
76
31
38
33
75
50
58
71
74
53
31
40
64
64
60
22
21
40
37
32
64
29
42
35
75
24
28
43
28
24
16
64
45
54
17
72
17
37
31
51
49
77
38
33
36
60
73
31
68
73
35
48
35
56
52
47
31
45
62
53
63
27
63
69
29
58
18
48
73
67
54
36
58
59
61
33
63
73
58
44
57
73
13
46
46
62
70
75
21
65
56
60
55
45
76
61
46
51
40
15
59
52
58
37
63
72
78
29
64
45
36
61
80
71
52
31
49
27
44
46
66
25
60
70
32
56
57
71
45
53
38
61
77
45
25
32
63
76
33
31
73
51
62
82
42
37
73
41
27
74
23
37
21
29
61
55
19
76
53
72
48
36
49
15
37
73
43
38
39
25
71
82
62
44
34
52
42
48
64
47
53
72
54
23
51
63
46
23
26
35
61
28
83
38
64
72
41
20
27
55
52
70
17
34
51
49
43
45
70
65
20
44
39
29
45
57
27
64
46
55.248

## Sheet: var2
var	0.872342	48.5158	4.66005	48.5062	4.61173	26.486	42.9596	44.9184	40.4837	26.5004	31.3934	12.2849	2.03573	5.1021	16.1052	21.8801	0	0	0	0	0	0	0	0	0
1.97515	0.00449448	0.249417	0.0241214	0.248522	0.0238699	0.139967	0.226905	0.236461	0.214329	0.140044	0.166297	0.0641372	0.0105037	0.0264234	0.0844057	0.115254
1.85346	0.00384054	0.24976	0.0207346	0.249999	0.0205168	0.125564	0.215019	0.226562	0.200806	0.125638	0.151104	0.0558554	0.00899153	0.0227296	0.0740362	0.102303
2.32812	0.00760318	0.226838	0.0396742	0.222741	0.0392749	0.190566	0.249429	0.24979	0.245733	0.190644	0.21482	0.0993426	0.017618	0.0433152	0.126601	0.16413
1.58246	0.00274638	0.240286	0.0149758	0.242828	0.0148166	0.097658	0.18513	0.199302	0.16917	0.0977215	0.12026	0.0412455	0.00644916	0.0164366	0.0553506	0.0780855
1.85388	0.0038426	0.249765	0.0207453	0.249999	0.0205274	0.125612	0.215063	0.226599	0.200854	0.125686	0.151156	0.055882	0.00899631	0.0227414	0.0740697	0.102345
2.02018	0.004773	0.24846	0.0255515	0.24714	0.0252859	0.145641	0.230935	0.239615	0.219124	0.14572	0.172134	0.0675666	0.0111461	0.0279815	0.0886515	0.120453
1.7074	0.00320103	0.246275	0.0173828	0.247806	0.0171989	0.109876	0.199347	0.212593	0.183901	0.109945	0.133983	0.0474339	0.00750744	0.0190688	0.0633259	0.0885584
1.67436	0.00307357	0.244948	0.0167101	0.246756	0.0165331	0.106545	0.195647	0.209183	0.18002	0.106612	0.130273	0.0457162	0.00721103	0.0183334	0.0611211	0.0856833
2.12575	0.00552782	0.24425	0.0293906	0.241937	0.0290877	0.159763	0.239357	0.24566	0.229722	0.159842	0.186265	0.0765766	0.0128821	0.0321594	0.0996699	0.133661
1.93761	0.00427852	0.249862	0.0230075	0.24932	0.022767	0.135383	0.22338	0.233607	0.210233	0.135459	0.161519	0.0614383	0.0100049	0.0252091	0.0810444	0.111095
1.86986	0.00392136	0.249895	0.0211554	0.249983	0.0209334	0.12743	0.216694	0.228	0.202666	0.127505	0.153102	0.0568968	0.00917873	0.0231889	0.0753491	0.103962
1.73783	0.00332355	0.247327	0.0180281	0.248597	0.0178376	0.113013	0.202711	0.215659	0.187461	0.113083	0.137452	0.0490726	0.00779218	0.0197739	0.065423	0.0912787
1.70266	0.00318239	0.246096	0.0172846	0.247667	0.0171017	0.109394	0.198819	0.212108	0.183345	0.109462	0.133447	0.0471835	0.00746411	0.0189614	0.063005	0.0881409
2.14846	0.00571278	0.242954	0.0303232	0.240431	0.0300113	0.162961	0.240942	0.246672	0.231851	0.163041	0.189383	0.0787227	0.0133064	0.0331732	0.102265	0.13671
2.09337	0.00527909	0.24585	0.0281314	0.24384	0.0278407	0.155303	0.236947	0.244028	0.226585	0.155383	0.181866	0.0736526	0.0123109	0.0307898	0.096116	0.129446
1.76352	0.00343105	0.248085	0.018593	0.249131	0.0183968	0.115713	0.205513	0.218188	0.190454	0.115784	0.14042	0.0505006	0.00804186	0.0203911	0.0672452	0.093631
2.43645	0.00937085	0.210499	0.0481272	0.205606	0.0476525	0.209512	0.249146	0.245479	0.249843	0.209582	0.230353	0.11662	0.0216088	0.0524457	0.146121	0.184485
1.92334	0.00419999	0.24995	0.0226013	0.249542	0.0223648	0.133675	0.222005	0.232473	0.208657	0.13375	0.159724	0.0604481	0.00982341	0.0247662	0.0798068	0.109554
1.45727	0.00235559	0.231774	0.0128908	0.235215	0.0127531	0.0863844	0.170405	0.185066	0.154358	0.0864425	0.107314	0.0357885	0.00553742	0.0141543	0.0482453	0.068586
1.38698	0.00215937	0.225973	0.0118382	0.22986	0.0117114	0.0804374	0.162001	0.17676	0.146068	0.0804926	0.100379	0.0329992	0.00507887	0.0130013	0.0445873	0.0636341
2.19232	0.00609785	0.240023	0.0322545	0.237098	0.0319243	0.169312	0.243732	0.24829	0.235772	0.169392	0.195477	0.0831148	0.0141884	0.0352714	0.10754	0.142836
1.95364	0.00436902	0.249711	0.0234748	0.249018	0.0232297	0.137324	0.224902	0.234849	0.211991	0.137401	0.163549	0.0625736	0.010214	0.0257187	0.0824605	0.112851
2.18242	0.00600747	0.240736	0.0318025	0.237901	0.0314765	0.167858	0.243136	0.247966	0.234911	0.167938	0.194094	0.0820931	0.0139815	0.0347804	0.106317	0.141425
1.77031	0.00346016	0.248265	0.0187458	0.249251	0.018548	0.116436	0.206249	0.218847	0.191244	0.116507	0.141211	0.0508856	0.00810944	0.020558	0.0677357	0.0942624
1.82649	0.00371197	0.249422	0.020064	0.249906	0.0198529	0.122543	0.212224	0.224135	0.197726	0.122616	0.147853	0.0541884	0.0086936	0.0219976	0.0719293	0.0996285
1.88109	0.00397788	0.249956	0.0214493	0.24994	0.0212244	0.128721	0.217828	0.228967	0.203934	0.128795	0.154478	0.057622	0.00930959	0.0235096	0.0762618	0.105112
1.32583	0.00200031	0.220362	0.0109821	0.224599	0.0108644	0.0754703	0.154636	0.169386	0.138891	0.0755228	0.0945312	0.0307138	0.00470682	0.0120633	0.041577	0.0595279
1.89548	0.00405185	0.249996	0.0218335	0.249847	0.0216047	0.130391	0.219267	0.230185	0.205551	0.130466	0.156254	0.0585673	0.00948077	0.0239287	0.0774497	0.106605
2.36592	0.00814208	0.221842	0.0422806	0.217449	0.0418577	0.196959	0.249957	0.248986	0.247681	0.197034	0.22027	0.104805	0.0188388	0.0461343	0.132861	0.170824
1.34959	0.0020609	0.222603	0.0113085	0.226709	0.0111874	0.0773783	0.157502	0.172266	0.141675	0.0774318	0.0967831	0.031587	0.00484859	0.012421	0.0427286	0.061102
2.05486	0.00500385	0.247391	0.0267313	0.245744	0.0264542	0.15015	0.233874	0.241823	0.222717	0.150229	0.176708	0.0703657	0.0116778	0.0292662	0.0920958	0.124626
2.35119	0.00792387	0.22387	0.0412283	0.21959	0.0408149	0.194441	0.24982	0.249377	0.246977	0.194517	0.218146	0.102614	0.0183449	0.0449966	0.13036	0.168169
1.6085	0.00283526	0.241748	0.015448	0.244088	0.0152839	0.10012	0.188139	0.202156	0.172249	0.100185	0.123052	0.0424687	0.00665625	0.0169531	0.056934	0.0801808
2.15568	0.00577358	0.242511	0.030629	0.239921	0.0303142	0.163991	0.241427	0.24697	0.232515	0.164071	0.19038	0.0794229	0.0134458	0.0335055	0.103109	0.137697
1.83598	0.00375659	0.249557	0.0202969	0.249955	0.0200835	0.123599	0.213213	0.224997	0.198812	0.123672	0.148991	0.0547684	0.00879702	0.0222518	0.0726631	0.100562
2.19262	0.00610061	0.240002	0.0322683	0.237074	0.0319379	0.169356	0.24375	0.2483	0.235798	0.169436	0.195519	0.0831459	0.0141947	0.0352864	0.107577	0.142879
1.52747	0.00256762	0.236843	0.014024	0.239796	0.0138745	0.0925931	0.178708	0.193146	0.162661	0.0926542	0.114477	0.0387654	0.00603235	0.0153949	0.0521298	0.073799
2.00403	0.00467052	0.248858	0.0250262	0.24769	0.0247658	0.143584	0.229516	0.23852	0.217421	0.143662	0.170027	0.0663115	0.0109099	0.0274093	0.0871009	0.118561
2.02779	0.0048224	0.24825	0.0258044	0.246858	0.0255363	0.146621	0.231593	0.240117	0.219921	0.146699	0.173132	0.0681688	0.01126	0.0282569	0.0893941	0.121356
2.20591	0.00622539	0.238995	0.0328912	0.235948	0.0325549	0.171327	0.244516	0.248694	0.23693	0.171407	0.197383	0.0845473	0.01448	0.0359627	0.109249	0.144801
1.98198	0.00453526	0.249302	0.0243313	0.248343	0.0240777	0.140814	0.22753	0.236959	0.215064	0.140892	0.167174	0.064643	0.0105979	0.0266521	0.0850337	0.116026
1.82085	0.00368575	0.249333	0.019927	0.249868	0.0197173	0.121919	0.211633	0.223618	0.197079	0.121992	0.147178	0.0538468	0.00863281	0.021848	0.0714968	0.0990776
1.85007	0.00382407	0.249726	0.0206488	0.249995	0.0204319	0.125181	0.21467	0.226261	0.20042	0.125254	0.150693	0.0556426	0.00895339	0.022636	0.0737677	0.101963
1.95053	0.00435128	0.249744	0.0233832	0.249081	0.023139	0.136946	0.224609	0.234611	0.211652	0.137022	0.163154	0.0623515	0.010173	0.0256188	0.0821837	0.112508
1.98913	0.00457856	0.24917	0.0245539	0.248144	0.0242981	0.141708	0.22818	0.237473	0.215832	0.141785	0.168096	0.0651785	0.0106977	0.0268947	0.0856979	0.116842
1.5659	0.0026913	0.239299	0.0146829	0.241968	0.0145267	0.0961136	0.183205	0.197466	0.16721	0.0961764	0.118502	0.0404842	0.00632078	0.016116	0.0543635	0.0767752
2.23879	0.00655231	0.236258	0.0345163	0.232918	0.0341647	0.176301	0.246239	0.249461	0.239602	0.176381	0.202026	0.0881694	0.0152268	0.0377263	0.11355	0.149695
1.722	0.00325916	0.2468	0.0176892	0.248206	0.0175021	0.111373	0.200966	0.214073	0.185611	0.111442	0.13564	0.0482129	0.00764256	0.0194036	0.0643236	0.0898544
1.88398	0.00399261	0.249968	0.0215259	0.249925	0.0213002	0.129055	0.218118	0.229213	0.204259	0.129129	0.154834	0.0578106	0.00934369	0.0235931	0.076499	0.105411
1.61557	0.0028599	0.242126	0.0155787	0.244411	0.0154133	0.100797	0.188953	0.202924	0.173085	0.100861	0.123816	0.0428066	0.00671364	0.0170961	0.0573709	0.0807574
1.51194	0.00251924	0.235786	0.0137658	0.23885	0.013619	0.0911958	0.176881	0.19138	0.160823	0.0912563	0.112872	0.0380895	0.00591946	0.0151123	0.0512495	0.0726218
1.56434	0.00268616	0.239204	0.0146555	0.241884	0.0144996	0.0959689	0.183023	0.197292	0.167026	0.0960316	0.118337	0.0404131	0.0063088	0.0160861	0.0542712	0.0766525
2.04249	0.00491976	0.247806	0.0263021	0.246276	0.0260292	0.148527	0.232843	0.241059	0.221447	0.148606	0.175068	0.0693506	0.0114842	0.0287989	0.0908489	0.12312
1.48647	0.00244171	0.233972	0.0133516	0.237215	0.0132091	0.088933	0.173871	0.188455	0.157809	0.0889924	0.110264	0.0370023	0.00573852	0.0146588	0.0498315	0.0707204
1.89548	0.00405185	0.249996	0.0218335	0.249847	0.0216047	0.130391	0.219267	0.230185	0.205551	0.130466	0.156254	0.0585673	0.00948077	0.0239287	0.0774497	0.106605
1.63509	0.00292908	0.243127	0.0159455	0.245256	0.0157763	0.10268	0.19119	0.205028	0.175391	0.102746	0.12594	0.0437528	0.00687475	0.0174973	0.0585926	0.082367
2.47064	0.0101154	0.203815	0.0516057	0.198713	0.0511011	0.215914	0.247639	0.242556	0.249951	0.21598	0.235113	0.123367	0.0232781	0.0561925	0.153516	0.191781
1.06418	0.00141923	0.190887	0.00783338	0.196169	0.00774884	0.0561417	0.122896	0.136709	0.108731	0.0561828	0.0713167	0.0221741	0.00334482	0.00861012	0.0302253	0.043793
1.77302	0.00347184	0.248335	0.018807	0.249297	0.0186087	0.116725	0.206542	0.219109	0.191558	0.116796	0.141528	0.0510399	0.00813655	0.020625	0.0679322	0.0945151
2.23149	0.00647737	0.236897	0.0341447	0.233621	0.0337966	0.175185	0.245879	0.249317	0.239025	0.175265	0.200992	0.0873454	0.0150557	0.0373231	0.112574	0.148591
1.55808	0.00266567	0.238818	0.0145464	0.241545	0.0143916	0.0953899	0.182293	0.196593	0.166284	0.0954524	0.117677	0.040129	0.00626101	0.0159667	0.0539024	0.0761621
1.40367	0.00220461	0.227414	0.0120812	0.2312	0.0119519	0.081826	0.164003	0.17875	0.148033	0.0818819	0.102004	0.0336453	0.00518463	0.0132675	0.0454361	0.0647868
1.64204	0.00295412	0.243468	0.0160781	0.245541	0.0159076	0.103357	0.191983	0.205771	0.176211	0.103422	0.126701	0.0440942	0.00693304	0.0176423	0.0590329	0.082946
2.01726	0.00475426	0.248536	0.0254555	0.247244	0.0251909	0.145268	0.230681	0.23942	0.218818	0.145346	0.171752	0.0673377	0.0111029	0.027877	0.088369	0.120109
1.61406	0.00285461	0.242046	0.0155507	0.244342	0.0153855	0.100652	0.188779	0.20276	0.172906	0.100716	0.123652	0.0427341	0.00670132	0.0170654	0.0572772	0.0806338
1.43828	0.00230106	0.230276	0.0125986	0.233843	0.012464	0.0847514	0.168142	0.182841	0.152114	0.0848088	0.105417	0.0350167	0.00541004	0.0138343	0.0472348	0.0672223
1.62311	0.00288641	0.24252	0.0157193	0.244745	0.0155525	0.101521	0.189818	0.203739	0.173976	0.101586	0.124634	0.0431697	0.00677539	0.0172499	0.0578399	0.081376
1.7847	0.0035227	0.248618	0.0190737	0.249477	0.0188727	0.117977	0.207797	0.220229	0.192911	0.118048	0.142895	0.0517106	0.00825459	0.0209162	0.0687856	0.0956111
1.75577	0.00339823	0.247869	0.0184206	0.248983	0.0182262	0.114894	0.204672	0.217431	0.189553	0.114964	0.139521	0.0500655	0.00796563	0.0202028	0.0666905	0.0929161
1.79272	0.00355815	0.248798	0.0192594	0.249586	0.0190565	0.118843	0.208656	0.220992	0.193839	0.118914	0.143839	0.0521767	0.00833684	0.0211191	0.0693782	0.0963708
1.7074	0.00320103	0.246275	0.0173828	0.247806	0.0171989	0.109876	0.199347	0.212593	0.183901	0.109945	0.133983	0.0474339	0.00750744	0.0190688	0.0633259	0.0885584
1.43603	0.00229468	0.230095	0.0125645	0.233676	0.0124302	0.0845594	0.167874	0.182577	0.151849	0.0846167	0.105193	0.0349262	0.00539514	0.0137969	0.0471163	0.0670622
1.22647	0.0017622	0.210178	0.00969589	0.214901	0.00959166	0.0677796	0.142603	0.157159	0.127318	0.0678278	0.0853811	0.0272508	0.00414922	0.0106532	0.0369933	0.0532219
1.42983	0.00227718	0.229593	0.0124706	0.233214	0.0123373	0.0840315	0.167133	0.181847	0.151117	0.0840885	0.104579	0.0346779	0.00535424	0.0136941	0.0467908	0.0666221
2.04355	0.00492693	0.247772	0.0263388	0.246231	0.0260655	0.148667	0.232933	0.241126	0.221557	0.148745	0.175209	0.0694374	0.0115007	0.0288388	0.0909556	0.123249
1.96752	0.00444943	0.249533	0.0238894	0.24871	0.0236402	0.139024	0.226199	0.235897	0.213502	0.139101	0.165318	0.0635771	0.0103997	0.0261706	0.0837096	0.114395
1.42531	0.00226449	0.229224	0.0124025	0.232874	0.0122699	0.0836477	0.166593	0.181314	0.150584	0.0837045	0.104131	0.0344976	0.00532458	0.0136195	0.0465545	0.0663023
1.81563	0.00366164	0.249245	0.0198009	0.249827	0.0195925	0.121343	0.211084	0.223136	0.196479	0.121415	0.146554	0.0535322	0.00857689	0.0217104	0.0710981	0.0985694
2.00033	0.00464743	0.24894	0.0249076	0.247808	0.0246484	0.143116	0.229186	0.238262	0.217027	0.143193	0.169546	0.0660276	0.0108566	0.0272802	0.0867496	0.118131
1.24463	0.00180398	0.212136	0.00992201	0.216778	0.00981539	0.0691517	0.144806	0.159414	0.129424	0.0692007	0.087022	0.0278621	0.00424712	0.0109012	0.0378044	0.0543424
2.01067	0.00471228	0.248701	0.0252404	0.247471	0.0249778	0.144427	0.230103	0.238975	0.218123	0.144505	0.170891	0.0668238	0.0110062	0.0276426	0.0877343	0.119335
1.74706	0.00336174	0.247613	0.0182289	0.248803	0.0180364	0.113978	0.203722	0.216574	0.188538	0.114048	0.138514	0.0495809	0.00788088	0.0199933	0.0660721	0.0921179
1.59885	0.00280199	0.241219	0.0152713	0.243635	0.015109	0.0992029	0.187027	0.201103	0.171108	0.0992671	0.122013	0.0420116	0.00657874	0.0167598	0.0563427	0.0793992
1.71213	0.00321972	0.246449	0.0174814	0.24794	0.0172965	0.110359	0.199872	0.213074	0.184455	0.110428	0.134518	0.0476847	0.00755089	0.0191765	0.0636472	0.0889762
1.83469	0.00375049	0.24954	0.020265	0.24995	0.020052	0.123455	0.213079	0.22488	0.198664	0.123528	0.148836	0.0546891	0.00878288	0.0222171	0.0725629	0.100434
1.06146	0.0014139	0.190537	0.00780436	0.195825	0.00772013	0.0559555	0.122566	0.136362	0.108423	0.0559965	0.0710896	0.0220944	0.00333232	0.00857827	0.0301186	0.0436432
1.95092	0.00435349	0.24974	0.0233947	0.249073	0.0231504	0.136993	0.224645	0.234641	0.211694	0.13707	0.163203	0.0623792	0.0101782	0.0256313	0.0822182	0.112551
1.94154	0.00430049	0.24983	0.023121	0.249251	0.0228794	0.135857	0.223755	0.233915	0.210666	0.135933	0.162015	0.0617145	0.0100557	0.0253329	0.0813892	0.111523
1.89507	0.00404972	0.249996	0.0218224	0.24985	0.0215938	0.130343	0.219227	0.230151	0.205506	0.130418	0.156203	0.0585402	0.00947585	0.0239167	0.0774157	0.106563
1.96675	0.00444494	0.249544	0.0238663	0.248728	0.0236173	0.13893	0.226128	0.23584	0.213419	0.139007	0.16522	0.0635212	0.0103894	0.0261453	0.08364	0.114309
1.84837	0.00381586	0.249708	0.020606	0.249992	0.0203895	0.124989	0.214495	0.226109	0.200226	0.125063	0.150487	0.0555364	0.00893436	0.0225893	0.0736335	0.101793
1.4168	0.00224077	0.22852	0.0122753	0.232224	0.012144	0.0829284	0.165575	0.180308	0.14958	0.0829848	0.103292	0.0341604	0.00526915	0.0134802	0.0461122	0.0657034
0.794531	0.000947518	0.152254	0.00525241	0.157741	0.00519543	0.0389809	0.0904037	0.101981	0.0789126	0.0390107	0.0501144	0.0150161	0.00223598	0.00577628	0.0205856	0.0301236
1.7466	0.00335982	0.247599	0.0182188	0.248793	0.0180264	0.113929	0.203672	0.216529	0.188485	0.113999	0.138461	0.0495554	0.00787643	0.0199823	0.0660396	0.0920759
2.36256	0.00809133	0.222314	0.0420362	0.217947	0.0416155	0.196381	0.249934	0.249085	0.247527	0.196457	0.219786	0.104298	0.018724	0.0458702	0.132283	0.170213
2.14308	0.00566813	0.243275	0.0300983	0.240801	0.0297886	0.162198	0.240575	0.246443	0.231353	0.162278	0.188642	0.0782067	0.013204	0.0329288	0.101642	0.135981
2.05239	0.00498696	0.247477	0.0266452	0.245853	0.0263689	0.149826	0.23367	0.241673	0.222465	0.149905	0.176381	0.0701622	0.0116389	0.0291724	0.0918461	0.124325
1.7617	0.00342332	0.248035	0.0185524	0.249097	0.0183566	0.11552	0.205316	0.21801	0.190243	0.115591	0.140208	0.0503981	0.00802389	0.0203468	0.0671146	0.0934627
2.34237	0.00779835	0.225034	0.0406211	0.220823	0.0402132	0.192949	0.249695	0.249563	0.246521	0.193026	0.216874	0.101341	0.0180605	0.0443398	0.1289	0.166607
1.56434	0.00268616	0.239204	0.0146555	0.241884	0.0144996	0.0959689	0.183023	0.197292	0.167026	0.0960316	0.118337	0.0404131	0.0063088	0.0160861	0.0542712	0.0766525
1.81606	0.00366364	0.249253	0.0198114	0.249831	0.0196029	0.121391	0.21113	0.223176	0.196529	0.121463	0.146606	0.0535584	0.00858154	0.0217218	0.0711313	0.0986118
1.85515	0.00384878	0.249777	0.0207776	0.25	0.0205593	0.125756	0.215193	0.226711	0.200998	0.125829	0.15131	0.0559618	0.00901063	0.0227765	0.0741705	0.102473
1.43996	0.00230585	0.230411	0.0126243	0.233967	0.0124894	0.0848954	0.168343	0.183039	0.152313	0.0849529	0.105584	0.0350846	0.00542123	0.0138624	0.0473238	0.0673424
1.85557	0.00385084	0.249781	0.0207883	0.25	0.02057	0.125803	0.215236	0.226749	0.201046	0.125877	0.151361	0.0559885	0.00901541	0.0227883	0.0742041	0.102515
1.93879	0.00428511	0.249853	0.0230415	0.2493	0.0228007	0.135525	0.223493	0.2337	0.210363	0.135601	0.161668	0.0615211	0.0100202	0.0252462	0.0811478	0.111223
0.951192	0.00120847	0.175647	0.00668298	0.18113	0.00661069	0.0486451	0.109217	0.122233	0.0960625	0.0486815	0.0621215	0.0190013	0.00284975	0.00734737	0.0259665	0.0377885
2.13894	0.00563414	0.243515	0.029927	0.24108	0.029619	0.161613	0.240289	0.246261	0.230967	0.161693	0.188073	0.0778131	0.0131261	0.0327426	0.101166	0.135422
1.8165	0.00366565	0.24926	0.0198219	0.249835	0.0196133	0.121439	0.211176	0.223216	0.196579	0.121511	0.146658	0.0535846	0.00858619	0.0217333	0.0711645	0.0986541
1.8707	0.00392553	0.249901	0.0211771	0.249981	0.0209549	0.127526	0.216778	0.228072	0.202761	0.1276	0.153204	0.0569504	0.00918839	0.0232126	0.0754166	0.104047
2.50255	0.0109412	0.196656	0.0554078	0.191384	0.0548711	0.222091	0.245327	0.238853	0.249272	0.222152	0.239394	0.130506	0.0251213	0.0602806	0.161194	0.199099
2.14117	0.00565242	0.243386	0.0300192	0.24093	0.0297103	0.161928	0.240444	0.24636	0.231175	0.162008	0.18838	0.078025	0.013168	0.0328427	0.101422	0.135723
1.85049	0.00382613	0.24973	0.0206595	0.249996	0.0204425	0.125229	0.214714	0.226298	0.200468	0.125302	0.150745	0.0556692	0.00895816	0.0226477	0.0738012	0.102005
2.03678	0.00488162	0.247985	0.0261073	0.246508	0.0258362	0.147784	0.232361	0.240697	0.220856	0.147863	0.174315	0.0688885	0.0113964	0.0285867	0.0902804	0.122432
1.89179	0.00403275	0.24999	0.0217343	0.249875	0.0215065	0.129961	0.2189	0.229876	0.205138	0.130036	0.155798	0.0583237	0.00943659	0.0238206	0.0771438	0.106221
2.08593	0.00522427	0.246178	0.0278531	0.244237	0.0275651	0.154296	0.23637	0.243624	0.225849	0.154375	0.180863	0.0730024	0.0121849	0.0304871	0.0953228	0.1285
2.20971	0.00626176	0.238698	0.0330725	0.235616	0.0327345	0.171894	0.244728	0.248798	0.237248	0.171974	0.197917	0.0849538	0.0145632	0.0361595	0.109734	0.145355
1.86232	0.00388394	0.24984	0.0209606	0.249997	0.0207406	0.126569	0.215926	0.227342	0.201812	0.126643	0.152182	0.0564152	0.00909207	0.0229764	0.0747423	0.103196
1.87111	0.00392762	0.249903	0.021188	0.24998	0.0209656	0.127574	0.216821	0.228108	0.202808	0.127648	0.153255	0.0569772	0.00919322	0.0232244	0.0754503	0.10409
1.18771	0.00167548	0.205863	0.00922605	0.210747	0.00912677	0.0649007	0.137898	0.152323	0.122841	0.0649472	0.081926	0.0259771	0.00394597	0.010138	0.0353007	0.0508769
1.35136	0.00206548	0.222767	0.0113331	0.226862	0.0112117	0.0775215	0.157716	0.17248	0.141883	0.0775751	0.0969519	0.0316528	0.00485929	0.0124479	0.0428152	0.0612203
2.20883	0.00625336	0.238767	0.0330306	0.235693	0.032693	0.171763	0.244679	0.248774	0.237175	0.171843	0.197794	0.0848599	0.014544	0.036114	0.109622	0.145227
1.71872	0.00324599	0.246685	0.0176198	0.24812	0.0174335	0.111035	0.200603	0.213741	0.185226	0.111104	0.135266	0.0480366	0.00761194	0.0193277	0.0640979	0.0895615
1.49301	0.0024614	0.234447	0.0134568	0.237645	0.0133133	0.0895105	0.174645	0.189209	0.158583	0.0895702	0.11093	0.0372789	0.00578448	0.0147741	0.0501925	0.0712051
1.8967	0.00405822	0.249997	0.0218665	0.249837	0.0216374	0.130534	0.219389	0.230288	0.205689	0.130609	0.156406	0.0586486	0.00949552	0.0239648	0.0775518	0.106733
1.69695	0.0031601	0.245876	0.017167	0.247495	0.0169853	0.108814	0.198182	0.211523	0.182675	0.108882	0.132803	0.0468837	0.00741228	0.0188328	0.0626205	0.0876403
1.42248	0.00225657	0.228991	0.0123601	0.232659	0.0122279	0.0834079	0.166255	0.180979	0.15025	0.0834646	0.103852	0.0343851	0.00530608	0.013573	0.0464069	0.0661026
1.82346	0.00369784	0.249375	0.0199901	0.249886	0.0197798	0.122207	0.211906	0.223857	0.197378	0.12228	0.14749	0.0540044	0.00866084	0.021917	0.0716963	0.0993318
1.35254	0.00206853	0.222876	0.0113496	0.226965	0.011228	0.077617	0.157858	0.172622	0.142021	0.0776706	0.0970644	0.0316967	0.00486642	0.0124659	0.0428731	0.0612992
2.15067	0.00573124	0.242821	0.0304161	0.240277	0.0301033	0.163275	0.241092	0.246764	0.232055	0.163355	0.189687	0.0789355	0.0133487	0.0332741	0.102522	0.137011
2.15412	0.00576032	0.242609	0.0305624	0.240033	0.0302482	0.163767	0.241323	0.246907	0.232372	0.163847	0.190164	0.0792704	0.0134154	0.0334331	0.102925	0.137483
2.24628	0.00663078	0.235583	0.0349049	0.232176	0.0345497	0.177456	0.246594	0.249591	0.240184	0.177535	0.203091	0.0890282	0.0154058	0.0381478	0.114564	0.15084
2.36121	0.00807109	0.222502	0.0419388	0.218145	0.0415189	0.19615	0.249924	0.249123	0.247464	0.196226	0.219591	0.104096	0.0186782	0.0457648	0.132052	0.169968
1.71778	0.00324223	0.246652	0.0176	0.248094	0.0174139	0.110938	0.200499	0.213646	0.185116	0.111007	0.13516	0.0479863	0.00760321	0.0193061	0.0640335	0.0894779
2.29182	0.00714334	0.231041	0.0374296	0.227244	0.0370509	0.184633	0.248427	0.249998	0.243469	0.184711	0.209598	0.09454	0.0165734	0.0408846	0.121031	0.158048
0.288536	0.000287641	0.0610623	0.00160417	0.0641754	0.00158664	0.0125167	0.0316914	0.0365543	0.0270865	0.0125268	0.0163789	0.00465076	0.000680007	0.00176547	0.00642798	0.00954157
0.697276	0.000801151	0.136496	0.00444701	0.141817	0.00439869	0.0333679	0.0788494	0.0893616	0.0685223	0.0333938	0.0430628	0.0127528	0.00189133	0.00489135	0.0175144	0.0257095
2.1064	0.00537718	0.24524	0.0286286	0.243108	0.0283331	0.157084	0.237937	0.24471	0.227861	0.157164	0.18363	0.0748109	0.0125362	0.0313308	0.0975264	0.131124
1.91774	0.00416968	0.249973	0.0224443	0.249616	0.0222095	0.133009	0.22146	0.232021	0.208036	0.133085	0.159023	0.0600646	0.00975333	0.024595	0.0793269	0.108955
2.31398	0.00741799	0.228541	0.0387725	0.224559	0.0383814	0.188232	0.249092	0.249932	0.244893	0.18831	0.212783	0.0974243	0.0171976	0.0423391	0.124383	0.161723
1.42983	0.00227718	0.229593	0.0124706	0.233214	0.0123373	0.0840315	0.167133	0.181847	0.151117	0.0840885	0.104579	0.0346779	0.00535424	0.0136941	0.0467908	0.0666221
2.19232	0.00609785	0.240023	0.0322545	0.237098	0.0319243	0.169312	0.243732	0.24829	0.235772	0.169392	0.195477	0.0831148	0.0141884	0.0352714	0.10754	0.142836
2.04604	0.00494369	0.247691	0.0264244	0.246127	0.0261502	0.148991	0.233141	0.241281	0.221813	0.14907	0.175538	0.06964	0.0115393	0.028932	0.0912047	0.123551
1.89343	0.00404123	0.249993	0.0217784	0.249863	0.0215501	0.130152	0.219064	0.230014	0.205322	0.130227	0.156001	0.0584319	0.00945621	0.0238686	0.0772797	0.106392
1.71024	0.00321224	0.24638	0.0174419	0.247886	0.0172574	0.110166	0.199663	0.212882	0.184233	0.110235	0.134304	0.0475843	0.0075335	0.0191334	0.0635186	0.088809
1.72059	0.00325351	0.246751	0.0176594	0.248169	0.0174727	0.111228	0.200811	0.213931	0.185446	0.111297	0.13548	0.0481373	0.00762943	0.019371	0.0642268	0.0897289
1.92334	0.00419999	0.24995	0.0226013	0.249542	0.0223648	0.133675	0.222005	0.232473	0.208657	0.13375	0.159724	0.0604481	0.00982341	0.0247662	0.0798068	0.109554
2.32571	0.00757101	0.227135	0.0395178	0.223057	0.0391199	0.190166	0.249376	0.24982	0.245594	0.190244	0.214472	0.0990109	0.017545	0.0431459	0.126218	0.163716
2.37411	0.00826831	0.220669	0.0428874	0.216214	0.042459	0.198374	0.249993	0.248723	0.24804	0.198449	0.221449	0.106059	0.0191242	0.0467901	0.134286	0.172328
1.85853	0.0038653	0.249808	0.0208636	0.25	0.0206445	0.126139	0.215539	0.227009	0.201382	0.126212	0.15172	0.056175	0.00904891	0.0228705	0.0744394	0.102813
2.25723	0.00674824	0.234561	0.0354856	0.231059	0.0351249	0.179155	0.247088	0.249751	0.241014	0.179234	0.20465	0.0903063	0.0156737	0.0387776	0.116071	0.152533
2.2018	0.00618638	0.239313	0.0326966	0.236302	0.0323622	0.170715	0.244283	0.248577	0.236583	0.170795	0.196806	0.0841103	0.0143908	0.0357514	0.108728	0.144203
1.6341	0.00292551	0.243078	0.0159266	0.245215	0.0157576	0.102584	0.191076	0.204921	0.175274	0.102649	0.125831	0.0437041	0.00686645	0.0174766	0.0585297	0.0822844
2.06498	0.00507421	0.247023	0.0270899	0.24528	0.0268093	0.15149	0.234702	0.242429	0.223747	0.151569	0.178056	0.0712112	0.0118397	0.0296565	0.0931324	0.125874
2.01617	0.00474725	0.248564	0.0254196	0.247282	0.0251553	0.145128	0.230585	0.239346	0.218703	0.145206	0.171609	0.067252	0.0110868	0.0278379	0.0882631	0.11998
1.99063	0.0045877	0.249141	0.0246009	0.2481	0.0243447	0.141896	0.228316	0.23758	0.215993	0.141973	0.16829	0.0652915	0.0107188	0.0269459	0.0858379	0.117014
2.12705	0.00553814	0.24418	0.0294427	0.241855	0.0291393	0.159944	0.23945	0.24572	0.229846	0.160023	0.186443	0.0766969	0.0129058	0.032216	0.0998157	0.133833
1.74199	0.0033407	0.247458	0.0181183	0.248692	0.0179269	0.113447	0.203167	0.216072	0.187947	0.113517	0.13793	0.0493011	0.00783203	0.0198725	0.0657149	0.0916562
2.30677	0.00732664	0.229376	0.0383266	0.225454	0.0379396	0.187053	0.248893	0.249974	0.244444	0.187131	0.211746	0.0964703	0.0169901	0.0418562	0.123277	0.160515
1.99624	0.0046221	0.249028	0.0247776	0.247934	0.0245196	0.1426	0.22882	0.237976	0.216591	0.142678	0.169016	0.0657157	0.0107982	0.0271385	0.0863635	0.117659
2.42517	0.00914986	0.212517	0.0470855	0.207699	0.0466199	0.207446	0.249464	0.246247	0.249654	0.207517	0.228757	0.114559	0.021112	0.0513225	0.143835	0.182182
1.61355	0.00285285	0.242019	0.0155413	0.24432	0.0153763	0.100603	0.188721	0.202705	0.172847	0.100668	0.123598	0.04271	0.00669722	0.0170552	0.057246	0.0805926
1.50277	0.00249107	0.235144	0.0136154	0.238274	0.0134702	0.090377	0.175799	0.190331	0.159738	0.0904371	0.111929	0.037695	0.00585373	0.0149476	0.0507354	0.0719331
2.16532	0.0058562	0.241896	0.0310441	0.239218	0.0307254	0.165374	0.242059	0.247349	0.23339	0.165454	0.191714	0.0803704	0.0136351	0.0339566	0.104249	0.139027
2.23177	0.00648025	0.236873	0.0341589	0.233594	0.0338107	0.175228	0.245893	0.249323	0.239048	0.175308	0.201032	0.087377	0.0150623	0.0373386	0.112612	0.148633
1.87153	0.00392971	0.249906	0.0211988	0.249978	0.0209764	0.127622	0.216863	0.228144	0.202855	0.127696	0.153307	0.057004	0.00919806	0.0232363	0.0754841	0.104132
1.91373	0.00414811	0.249985	0.0223326	0.249666	0.0220988	0.132534	0.221068	0.231695	0.20759	0.132609	0.158522	0.0597913	0.00970345	0.0244732	0.0789846	0.108527
1.72574	0.00327425	0.246928	0.0177686	0.248303	0.0175808	0.111759	0.20138	0.214449	0.186048	0.111828	0.136067	0.0484147	0.00767763	0.0194904	0.0645818	0.0901892
2.19944	0.00616417	0.239492	0.0325858	0.236502	0.0322524	0.170365	0.244148	0.248508	0.236382	0.170445	0.196475	0.083861	0.01434	0.0356311	0.108431	0.143862
2.1588	0.00580014	0.242315	0.0307625	0.239696	0.0304465	0.164438	0.241634	0.247095	0.2328	0.164518	0.190812	0.079728	0.0135067	0.0336506	0.103476	0.138126
2.42536	0.00915357	0.212483	0.047103	0.207663	0.0466373	0.207481	0.249459	0.246235	0.249658	0.207552	0.228785	0.114593	0.0211204	0.0513414	0.143874	0.182222
1.98084	0.00452845	0.249322	0.0242962	0.248374	0.024043	0.140673	0.227426	0.236876	0.214942	0.140751	0.167028	0.0645586	0.0105821	0.0266139	0.0849289	0.115898
1.64353	0.00295949	0.24354	0.0161066	0.245601	0.0159358	0.103501	0.192152	0.205929	0.176386	0.103567	0.126864	0.0441675	0.00694556	0.0176735	0.0591274	0.0830701
1.78157	0.00350897	0.248545	0.0190017	0.249431	0.0188014	0.11764	0.207461	0.21993	0.192549	0.117711	0.142527	0.0515297	0.00822272	0.0208376	0.0685555	0.0953159
2.03785	0.00488875	0.247952	0.0261437	0.246465	0.0258724	0.147924	0.232452	0.240766	0.220967	0.148002	0.174456	0.068975	0.0114128	0.0286265	0.090387	0.122561
1.70551	0.00319357	0.246204	0.0173435	0.247751	0.01716	0.109683	0.199136	0.212399	0.183679	0.109752	0.133768	0.0473337	0.00749009	0.0190258	0.0631974	0.0883914
1.74384	0.00334834	0.247515	0.0181585	0.248733	0.0179667	0.11364	0.203369	0.216255	0.188162	0.11371	0.138143	0.0494028	0.00784978	0.0199164	0.0658447	0.0918241
1.69838	0.00316567	0.245931	0.0171964	0.247538	0.0170144	0.108959	0.198342	0.21167	0.182843	0.109027	0.132964	0.0469586	0.00742522	0.0188649	0.0627165	0.0877654
2.25369	0.0067099	0.234896	0.0352962	0.231425	0.0349373	0.178604	0.246932	0.249704	0.240748	0.178683	0.204145	0.0898902	0.0155863	0.0385722	0.115581	0.151983
2.10308	0.00535191	0.2454	0.0285007	0.243299	0.0282064	0.156628	0.237687	0.244539	0.227537	0.156708	0.183179	0.0745133	0.0124782	0.0311915	0.0971642	0.130694
1.99735	0.004629	0.249004	0.024813	0.2479	0.0245547	0.14274	0.228921	0.238055	0.21671	0.142818	0.16916	0.0658007	0.0108141	0.0271771	0.0864688	0.117788
1.90119	0.00408165	0.25	0.0219881	0.249798	0.0217578	0.131058	0.219834	0.230662	0.206191	0.131133	0.156961	0.0589471	0.00954973	0.0240974	0.0779263	0.107203
1.67678	0.00308272	0.245051	0.0167584	0.246839	0.0165809	0.106786	0.19592	0.209435	0.180304	0.106853	0.130543	0.0458399	0.00723231	0.0183862	0.0612801	0.0858912
2.03319	0.00485787	0.248093	0.0259859	0.24665	0.025716	0.147319	0.232056	0.240467	0.220484	0.147398	0.173842	0.0686003	0.0113417	0.0284546	0.0899256	0.122002
1.68016	0.00309555	0.245194	0.0168262	0.246954	0.016648	0.107124	0.1963	0.209787	0.180702	0.107192	0.13092	0.0460133	0.00726215	0.0184603	0.0615029	0.0861823
2.17727	0.00596127	0.241095	0.0315711	0.238307	0.0312473	0.167106	0.242818	0.247788	0.234457	0.167186	0.193375	0.0815686	0.0138758	0.0345291	0.105688	0.140697
2.02199	0.00478473	0.248411	0.0256116	0.247074	0.0253454	0.145875	0.231093	0.239735	0.219315	0.145953	0.172372	0.0677098	0.0111732	0.028047	0.0888281	0.120668
1.93406	0.00425881	0.249888	0.0229056	0.249379	0.0226661	0.134956	0.223039	0.233328	0.209842	0.135032	0.161071	0.0611902	0.00995939	0.025098	0.0807345	0.110709
1.99175	0.00459457	0.249119	0.0246362	0.248068	0.0243796	0.142037	0.228417	0.23766	0.216113	0.142114	0.168435	0.0653762	0.0107347	0.0269844	0.085943	0.117143
1.97819	0.00451258	0.249367	0.0242146	0.248444	0.0239621	0.140344	0.227184	0.236683	0.214656	0.140421	0.166687	0.0643618	0.0105455	0.0265249	0.0846847	0.115597
1.89956	0.00407312	0.25	0.0219439	0.249813	0.021714	0.130867	0.219672	0.230526	0.206008	0.130942	0.156759	0.0588385	0.00953	0.0240491	0.0777901	0.107032
1.93879	0.00428511	0.249853	0.0230415	0.2493	0.0228007	0.135525	0.223493	0.2337	0.210363	0.135601	0.161668	0.0615211	0.0100202	0.0252462	0.0811478	0.111223
1.5659	0.0026913	0.239299	0.0146829	0.241968	0.0145267	0.0961136	0.183205	0.197466	0.16721	0.0961764	0.118502	0.0404842	0.00632078	0.016116	0.0543635	0.0767752
2.14403	0.00567599	0.243219	0.0301379	0.240736	0.0298279	0.162332	0.24064	0.246484	0.231441	0.162412	0.188773	0.0782977	0.0132221	0.0329718	0.101752	0.136109
2.10408	0.00535948	0.245352	0.028539	0.243242	0.0282444	0.156765	0.237762	0.244591	0.227635	0.156845	0.183314	0.0746025	0.0124956	0.0312333	0.0972728	0.130823
1.93564	0.00426756	0.249877	0.0229508	0.249353	0.0227109	0.135146	0.223191	0.233452	0.210016	0.135222	0.16127	0.0613004	0.00997962	0.0251474	0.0808722	0.11088
2.21058	0.00627018	0.238629	0.0331144	0.235539	0.032776	0.172025	0.244776	0.248821	0.23732	0.172105	0.19804	0.0850477	0.0145824	0.036205	0.109846	0.145483
1.79849	0.00358387	0.24892	0.0193941	0.249656	0.0191898	0.119468	0.20927	0.221536	0.194505	0.11954	0.14452	0.0525144	0.00839651	0.0212661	0.069807	0.0969199
2.19053	0.00608135	0.240155	0.0321721	0.237246	0.0318426	0.169048	0.243626	0.248234	0.235618	0.169128	0.195227	0.0829287	0.0141506	0.0351818	0.107317	0.14258
1.74752	0.00336365	0.247627	0.0182389	0.248813	0.0180463	0.114026	0.203772	0.216619	0.188592	0.114096	0.138567	0.0496064	0.00788533	0.0200043	0.0661046	0.0921599
1.98084	0.00452845	0.249322	0.0242962	0.248374	0.024043	0.140673	0.227426	0.236876	0.214942	0.140751	0.167028	0.0645586	0.0105821	0.0266139	0.0849289	0.115898
1.4711	0.00239605	0.232831	0.0131073	0.23618	0.0129674	0.0875861	0.17205	0.186677	0.155993	0.0876449	0.108707	0.0363594	0.00563189	0.0143914	0.0489918	0.0695915
2.18	0.0059857	0.240906	0.0316934	0.238093	0.0313685	0.167504	0.242987	0.247883	0.234698	0.167584	0.193756	0.0818461	0.0139317	0.034662	0.106021	0.141083
1.97439	0.00448996	0.249429	0.0240981	0.248542	0.0238469	0.139873	0.226835	0.236405	0.214246	0.13995	0.166199	0.0640811	0.0104933	0.0263981	0.084336	0.115168

## Sheet: discriminate
	0	0	0	0	0	0	0	0	0	0	0	0	0	0	0	0	0	0	0	0	0	0	0	0	0

## Sheet: discriminate2
	0	0	0	0	0	0	0	0	0	0	0	0	0	0	0	0	0	0	0	0	0	0	0	0	0

## Sheet: residual
0.409439	0.589755	0.876137	1.1165	0.858289	0.994665	1.15613	1.12123	0.895428	1.02766	1.13321	1.11766	1.24909	0.904663	0.968966	0.959055	1.03156	0.961542	0.96588	1.1632	0.976738	0.975756	0.974265	0.977211	0.985129	1.11261
0.382342	0.000495156	-0.327746	-0.0157151	-0.0975584	-0.0244686	-0.161274	0.0387448	0.50814	-0.307123	0.192317	-0.210685	0.251759	-0.0106164	-0.0111291	0.307734	-0.132922
0.436812	-0.00185139	0.332111	-0.0161733	-0.478835	-0.020956	-0.145241	0.312282	0.0939776	-0.2772	0.457861	-0.185523	-0.0593815	-0.00907387	-0.0232712	-0.0805196	0.101749
0.321398	-0.00265187	0.139393	-0.0363771	0.120469	-0.038948	0.475253	-0.471092	0.147844	0.246684	-0.248353	0.198586	-0.111854	-0.0179398	-0.045374	-0.148717	-0.206965
0.397873	0.00626408	-0.129896	0.00483299	-0.355194	-0.0150429	-0.0996699	-0.013841	-0.273836	0.0648672	-0.0927371	0.271016	-0.0431034	-0.00548929	0.504326	-0.0578072	0.235267
0.267145	-0.000851464	0.394101	-0.0181885	-0.33368	-0.0209671	-0.144307	0.223989	0.0938551	0.0824112	-0.147418	-0.185605	-0.0594117	-0.00907873	-0.0232835	0.261124	-0.112735
0.481622	-0.00178999	0.350531	-0.020228	-0.353082	-0.0259599	-0.168938	-0.215631	0.283271	0.667699	-0.177075	-0.220954	-0.0728777	-0.0112732	-0.0288116	0.133145	-0.13807
0.25908	0.0068087	0.394703	0.0223842	0.177105	-0.0175054	-0.101621	-0.209808	-0.304586	0.157899	-0.111733	0.229391	-0.0499265	-0.00756466	-0.019447	-0.067942	-0.098202
0.203619	0.00393095	-0.0491617	0.00203901	0.0379184	-0.0168158	-0.115233	0.141955	-0.0574863	-0.225442	0.344598	-0.153984	-0.0480223	-0.00626179	0.301959	-0.0653979	-0.09464
0.491526	-0.00155071	-0.320318	-0.0273032	0.149686	-0.0289849	0.752299	-0.392826	0.144038	0.123361	-0.196732	-0.217483	-0.0835587	-0.0130525	-0.033266	-0.0962437	0.241887
0.307683	-0.00129098	0.175639	-0.0145446	-0.0851909	-0.0213064	0.570014	-0.332835	0.0548877	-0.100184	-0.159557	0.232328	-0.0657631	-0.0101071	-0.0258788	-0.0889579	-0.1273
0.510914	0.00407917	-0.351489	-0.0126049	0.238362	-0.015379	0.0905805	-0.309484	0.0350984	-0.276424	0.646587	-0.169678	0.353263	-0.00926457	-0.0237531	-0.0820874	-0.117851
0.327182	0.00367936	-0.226854	-0.0083453	0.158703	-0.0181677	-0.123871	0.304635	-0.313685	0.110798	-0.123965	0.488789	-0.0517508	-0.00785386	-0.0201812	-0.0703757	-0.101602
0.264299	0.00281944	-0.153951	-0.00757409	0.169543	-0.0143986	-0.00478445	-0.266754	0.349968	0.399459	-0.114094	-0.118521	-0.0496485	-0.00752067	-0.0193352	-0.0675708	-0.0976828
0.862673	-0.00273979	-0.264299	-0.029299	-0.578783	-0.0309705	-0.197962	0.26952	0.24907	-0.363279	0.729758	-0.253795	-0.0861434	-0.0134884	-0.0343533	-0.115637	0.722357
0.195758	-0.00330325	0.26624	-0.0279687	0.169009	-0.0286622	-0.189266	0.361747	0.0181616	0.0117375	-0.192401	-0.238975	-0.0800627	-0.0124663	-0.0318012	0.129755	-0.15179
0.471574	0.00457312	-0.31796	-0.00993415	0.0254752	-0.0187483	-0.121524	0.276049	-0.320638	0.184902	-0.125628	0.682732	-0.0533464	-0.00810759	-0.0208248	-0.0725017	-0.104565
0.634894	-0.00745634	0.269188	-0.0476914	0.130985	0.731394	-0.292772	-0.272703	0.114122	-0.485468	0.571783	-0.359833	-0.134787	-0.0220971	-0.0555292	-0.177697	0.0385247
0.65822	0.00279625	-0.427907	-0.0151205	-0.198767	-0.0228887	-0.149917	0.535054	0.474072	-0.286651	0.599471	-0.199541	-0.0646244	-0.00992186	-0.0254119	-0.0874552	-0.123234
0.184179	-0.000357161	0.111959	-0.0110574	-0.0176857	-0.0129201	-0.0924997	0.423408	-0.00469805	-0.189737	-0.0655175	-0.122262	-0.0371701	-0.00556843	-0.0143605	-0.0508288	0.0892539
0.521079	-0.000160043	-0.339983	-0.0109797	-0.177724	-0.0118519	-0.0852142	0.0220977	0.0111096	0.734208	-0.0882872	-0.113191	-0.0341666	-0.00510493	-0.0131749	0.0504192	0.0619617
0.303244	-0.00212748	0.377071	-0.0273559	-0.112584	-0.0330142	-0.209931	0.291595	0.22271	-0.379718	0.262874	-0.266499	-0.0914842	-0.0143956	-0.0366118	-0.122561	0.141988
0.422857	-0.00138227	-0.00698982	-0.0220494	0.0618524	-0.023796	-0.16032	-0.104101	0.06397	-0.30404	0.787462	-0.205974	-0.0670723	-0.0103206	-0.0264165	-0.0906841	0.109815
0.538962	-0.00103398	0.367679	-0.0218618	0.191608	-0.029529	-0.153275	-0.408131	0.117242	-0.358125	0.172237	-0.261551	0.726398	-0.0141827	-0.0360824	-0.120944	-0.170493
0.471927	0.000535798	-0.405241	-0.017107	0.12055	-0.0189054	-0.131529	0.454658	-0.123098	-0.255599	0.534706	-0.170169	-0.0537776	-0.00817629	-0.020999	-0.0730758	0.167181
0.513625	0.00028216	-0.231469	-0.0144715	-0.289899	-0.0202635	-0.137979	0.271515	-0.332159	0.371921	0.638472	-0.180395	-0.057494	-0.00877052	-0.022504	-0.0780158	0.0911844
0.334019	-0.000987823	0.236088	-0.0159182	-0.307328	-0.021695	-0.140726	0.347703	-0.347957	0.117437	0.369187	-0.190934	-0.0613909	-0.00939791	-0.0240899	-0.0831809	0.133146
0.227641	0.00100168	-0.203595	-0.0101035	0.379818	-0.0109851	-0.0782245	-0.0829733	0.224808	-0.0764888	-0.0822953	-0.105705	-0.03172	-0.00472919	-0.0122124	0.153928	-0.0605629
0.317495	-0.00206439	0.48395	-0.0203282	0.148952	-0.0220928	-0.151148	-0.0451335	-0.118754	-0.28817	0.40686	-0.19382	-0.0624698	-0.0095724	-0.0205224	0.0155921	-0.121325
0.536516	-0.00420146	-0.0706081	-0.0392275	0.221385	-0.0427718	0.68221	-0.48346	-0.0198128	-0.0109668	-0.263845	0.594268	-0.118955	-0.0192078	-0.0484851	-0.157744	-0.218618
0.123588	0.0119629	-0.029871	0.00659669	0.016343	-0.0113154	-0.0765062	-0.0255252	-0.22019	0.0696086	-0.0665506	0.200046	-0.0326533	-0.00487233	-0.00756919	0.235832	-0.065376
0.505403	-0.00302513	0.330687	-0.0264848	0.155201	-0.0271937	-0.178999	0.563864	-0.409575	-0.333822	0.447129	-0.229274	-0.0761671	-0.0118175	-0.0301768	-0.102628	-0.0677623
0.438195	-0.00498166	-0.111548	-0.0400786	0.167299	-0.0426324	-0.257275	0.347088	0.457008	-0.442013	0.494066	-0.321522	-0.116092	-0.0186944	-0.047227	-0.154109	0.0906713
0.200658	0.00216668	-0.0925259	-0.0126883	0.0157649	0.375257	-0.107847	0.147516	-0.275255	0.17463	-0.103922	0.0937729	-0.044444	-0.00670116	-0.0172507	-0.0606073	-0.0879087
0.242554	-0.00280129	0.142921	-0.0266194	0.30141	-0.0312935	-0.203721	0.441286	-0.00407408	-0.0270883	-0.206863	-0.255829	-0.0869901	-0.0136316	-0.0347103	0.170839	-0.16288
0.212138	0.00123921	0.0430823	-0.0127104	0.368415	-0.0205039	-0.136455	0.239896	-0.334862	0.0889736	0.00572695	-0.182182	-0.0581498	-0.0088758	-0.0227703	-0.0788861	0.108016
0.479731	-0.00513628	0.336882	-0.0313787	0.0476285	-0.0330288	-0.213015	-0.0341672	-0.0178846	-0.290648	-0.216162	-0.266588	-0.0915222	-0.0144021	-0.036628	0.0457267	0.820279
0.273575	0.000431761	0.125727	-0.00821432	-0.198583	-0.0140726	-0.0982446	0.123719	-0.255548	0.191324	-0.0732716	-0.131865	-0.0403973	-0.00606919	-0.0156395	-0.055174	0.455835
0.440432	-0.000684528	0.0613899	-0.0166679	-0.10718	-0.0254115	-0.166772	-0.00617742	0.48891	-0.314493	0.647738	-0.217206	-0.0714111	-0.0110316	-0.0282048	-0.0963924	-0.136453
0.486491	0.000164142	-0.199146	-0.018491	0.00507113	-0.026224	-0.170457	0.525452	-0.393571	0.61732	-0.177594	0.192081	-0.0735833	-0.0113897	-0.029104	-0.0992434	-0.141331
0.320847	-0.00125462	0.158625	-0.0300426	-0.00631878	-0.0336899	-0.212499	0.49189	0.0171007	-0.382668	0.301386	-0.270616	-0.0932412	-0.014696	-0.0373583	-0.124833	0.238172
0.350024	-0.00255201	0.304249	-0.02295	0.120618	-0.0246872	-0.157544	0.590782	-0.14532	-0.235934	-0.169685	-0.212205	-0.0694689	-0.0107126	-0.0274031	0.194738	-0.131972
0.435321	-0.00169543	-0.11546	-0.0193387	-0.00755296	-0.0201222	-0.137106	-0.0466105	-0.333566	0.531648	-0.140214	0.567152	-0.0571081	-0.00870865	-0.0223474	-0.0775036	-0.111513
0.65728	0.00117121	0.0526314	-0.0100717	-0.277352	-0.0208673	-0.136682	-0.195806	-0.339912	-0.0819425	-0.143801	0.72996	-0.0591402	-0.00903503	-0.015157	0.621203	-0.115244
0.449006	0.00665167	0.341731	9.09115e-05	-0.0293093	-0.0237008	-0.153744	-0.337647	-0.374946	0.0565491	-0.15987	0.353815	-0.0668158	-0.0102787	-0.0243071	0.550936	-0.129201
0.349737	-0.000591697	-0.301347	-0.0161703	-0.102203	-0.0249191	-0.16992	0.388196	-0.147595	0.346169	-0.17104	-0.213812	-0.0690893	0.309827	-0.0276598	-0.094658	0.294767
0.534793	0.00932547	-0.140042	0.0171591	-0.250057	-0.011738	0.743987	-0.222515	0.0137723	-0.204252	0.0264721	-0.111322	0.2934	-0.00636124	-0.0163845	-0.0576918	-0.0837971
0.323632	-0.0015858	0.188387	-0.0247758	0.170904	-0.0324132	-0.108285	-0.409612	0.0633033	0.483734	-0.22266	0.35931	-0.0977182	-0.015466	-0.0392683	-0.130608	-0.18329
0.301475	0.000738163	-0.230004	-0.0130036	0.000267896	-0.0148137	-0.0575329	-0.274556	0.255677	0.194632	-0.116744	0.5025	-0.0507928	-0.00770188	-0.0197954	-0.0690981	-0.099818
0.236392	-0.00300668	0.0748356	-0.0200063	-0.147939	-0.0217743	-0.151226	0.508214	0.0850571	0.224893	-0.152336	-0.191511	-0.0616059	-0.00943266	-0.0241777	0.00671487	-0.116745
0.506618	-0.000864114	-0.136715	-0.0108193	-0.405198	-0.0156585	-0.110725	0.628841	0.398333	-0.0723637	-0.113815	-0.144776	-0.044815	-0.00675933	-0.0173988	0.140298	-0.087607
0.262882	-0.000521611	0.148282	-0.0129587	-0.248116	-0.0138097	-0.0934815	0.00988409	-0.256882	0.0551379	-0.0985674	0.383334	-0.0396626	-0.00595493	-0.0143458	0.266456	-0.0788371
0.234322	0.0023166	0.343384	0.0111752	-0.129351	-0.0147162	-0.0904979	0.345973	-0.269416	0.0285339	-0.104606	0.0832944	-0.0421933	-0.00634911	-0.0163535	-0.0575875	-0.0836498
0.507188	0.00106782	-0.259263	-0.0180149	-0.290487	-0.0257425	0.279469	-0.353985	0.443255	-0.33002	0.299386	-0.221253	0.440059	-0.0116192	-0.0296798	-0.100061	0.176843
0.386305	0.000558306	-0.219089	-0.00652075	-0.30677	-0.0113844	0.242013	-0.215068	0.264114	0.484992	-0.0957364	0.0511677	-0.0384832	-0.00577183	-0.0148802	-0.0525981	-0.0765858
0.444324	-0.00206439	0.130242	-0.0173222	-0.49233	-0.0220928	-0.150146	0.274506	0.322128	-0.28817	0.477	-0.19382	-0.0624698	-0.0095724	-0.0245304	-0.0846083	0.143204
0.376649	0.0010703	0.0037435	-0.0071902	0.0097567	-0.0160334	-0.101147	-0.204386	-0.281922	0.56974	-0.113257	0.363243	-0.0458555	-0.00692268	-0.0178147	-0.0624987	-0.09057
0.622812	0.00481017	0.00252762	-0.0125011	0.0550957	-0.0540192	-0.296338	-0.0616204	-0.499103	0.33171	-0.30754	0.532833	-0.144145	-0.0238468	-0.0517483	0.782563	-0.258715
0.185456	-0.000419248	-0.19775	-0.00589171	0.0927374	-0.00780984	-0.0536945	0.306416	-0.159405	0.0762587	-0.0587513	0.120104	-0.0226888	-0.00335608	-0.00868556	-0.0311986	-0.0458998
0.465411	-0.00147997	-0.1145	-0.0171707	-0.381298	-0.0189685	-0.131925	0.51007	-0.0837605	0.00327064	-0.135028	-0.170649	-0.0539506	-0.00820385	-0.0210689	0.0519445	0.572672
0.404197	-0.00150986	0.262287	-0.0113496	0.111499	-0.0350232	-0.212449	-0.202335	-0.467858	0.200953	-0.223617	0.481899	-0.0966954	-0.0142875	0.402051	-0.127286	-0.0663211
0.228426	0.00233721	-0.188844	-0.00274037	0.145055	-0.0105969	0.173766	-0.234784	0.228093	-0.20365	0.295931	-0.124214	0.0823653	-0.00630071	-0.0162301	-0.0571709	-0.0830613
0.116246	-0.000205482	0.19237	-0.00822276	-0.178517	-0.0120983	-0.0879058	0.18203	0.00740778	0.119924	-0.0899779	-0.115298	-0.0348605	-0.0052118	-0.0134484	0.1086	-0.064626
0.429963	-0.000958887	-0.210764	-0.0133393	-0.294949	-0.016169	-0.115055	0.667721	0.19127	0.175449	-0.117145	-0.14886	-0.0462316	-0.00698178	-0.0179651	0.0412063	-0.0872696
0.460626	-0.00277308	0.371557	-0.0221308	-0.368133	-0.0258596	-0.174373	0.503723	-0.15666	0.490211	-0.176498	-0.220272	-0.0726099	-0.011229	-0.0287007	0.0302901	-0.13659
0.1924	0.000143209	0.130268	-0.00878628	-0.102138	-0.0156298	-0.110538	0.366668	-0.0822512	-0.22134	0.196994	-0.144546	-0.0447354	-0.00674684	-0.017367	-0.0609979	0.12096
0.13069	-0.000302374	0.182526	-0.00875349	-0.188519	-0.0126234	-0.0894842	0.246028	-0.000369289	0.0934281	-0.0935628	-0.119759	-0.0363371	-0.00543963	-0.0140312	0.112619	-0.0654609
0.255565	0.00111323	-0.251189	-0.0089605	-0.104863	-0.0137982	0.266091	-0.250672	0.120895	0.256687	-0.110747	0.315995	-0.045214	-0.00682193	-0.0175582	-0.0616393	-0.0893614
0.73631	0.00448083	-0.28347	-0.00342003	0.26034	-0.0132309	0.103831	-0.283545	-0.296396	-0.260066	-0.0966678	-0.155697	0.913233	-0.00832388	-0.021373	-0.0733051	0.213565
0.586187	0.00661019	-0.45083	0.00226905	0.49983	-0.010555	0.00784865	-0.278078	0.144397	-0.247126	0.0628632	-0.145572	0.612471	-0.00803011	-0.0206283	-0.0718534	-0.103662
0.643892	0.00043712	-0.0845752	-0.0106273	-0.0648213	-0.0194342	-0.13584	-0.293661	-0.0892022	-0.261014	0.854041	-0.174177	-0.0552267	-0.00840753	-0.021585	-0.0750037	0.43905
0.294628	0.000796676	0.101116	-0.00767595	0.00776666	-0.0175054	-0.123665	0.617847	-0.0661095	-0.239896	0.0145199	-0.159387	-0.0499265	-0.00756466	-0.019447	-0.067942	0.0170284
0.270145	0.00671806	-0.1505	0.00530966	0.457423	-0.0125887	-0.0882461	0.0791623	-0.239339	-0.106549	-0.0883165	0.0709155	-0.0362395	-0.00241855	0.226488	-0.0495739	-0.0722877
0.252004	0.000238695	-0.102049	-0.00878977	-0.266562	-0.00968547	-0.0691192	0.367795	0.0451786	0.254068	-0.0731836	-0.0942674	-0.0280369	-0.00416658	-0.0107692	0.0527088	-0.0533972
0.303372	-0.00128039	0.519605	-0.0106261	-0.278256	-0.0124934	-0.0906037	0.215721	0.00154185	-0.0372473	-0.0926777	-0.118659	-0.0359718	-0.00538322	-0.0138869	0.0299456	-0.0697695
0.252549	5.85723e-05	0.393679	-0.0150476	-0.00828459	-0.0227748	0.249191	-0.36535	0.00602686	0.309934	-0.175783	-0.0100883	-0.0750734	-0.0116361	-0.0297222	-0.101196	-0.143979
0.264097	-0.00146339	0.227896	-0.0184771	0.0412415	-0.0242271	-0.159856	-0.0240824	0.0596394	-0.307954	0.424197	-0.208999	-0.0682328	-0.00950818	0.293747	-0.0922127	-0.131755
0.379569	-0.00026563	-0.0452391	-0.00955428	-0.230855	-0.0124243	-0.0901329	0.653532	0.00256147	-0.0644564	-0.0922066	-0.118073	-0.0357776	-0.00535324	-0.0138102	0.13141	-0.0693963
0.484825	-0.00167113	0.325067	-0.0162013	-0.302494	-0.0199922	-0.138306	0.694266	-0.332088	-0.0281729	0.169208	-0.17837	-0.0567531	-0.00865174	-0.0222034	-0.0770321	-0.00665078
0.456245	0.000340792	0.292094	-0.016543	-0.131992	-0.0232839	0.117513	-0.343707	-0.365608	0.563348	-0.158157	0.408894	-0.0710799	-0.0109771	-0.028068	-0.0959574	-0.136863
0.270179	0.00520678	0.333866	0.00701161	-0.281658	-0.00390165	0.165744	-0.170654	0.230835	-0.151757	0.00536534	-0.0732486	0.0454633	-0.00426531	-0.0110227	-0.0393531	-0.057668
0.545468	-0.00172868	-0.226417	-0.0198998	-0.273733	-0.024633	0.776824	-0.354936	0.148088	0.119422	-0.17019	0.374449	-0.0720092	-0.01113	-0.0284521	-0.0971779	-0.138524
0.254663	0.00263891	-0.212666	-0.00454578	0.17989	-0.018374	-0.124174	0.40851	-0.0766913	-0.0296403	-0.131283	-0.166105	-0.0523181	-0.00794399	-0.0204099	0.347706	-0.0946402
0.200393	0.000196131	0.146814	-0.0105019	-0.189757	-0.0153445	-0.107666	-0.160878	0.162008	0.00933333	-0.111757	-0.142247	-0.0429405	0.314019	-0.00502651	0.240666	-0.0869615
0.300669	0.00478588	-0.278084	0.000237919	0.375051	-0.0125964	-0.0261142	-0.26709	0.20118	-0.236968	0.229305	-0.143139	0.0259471	-0.00760879	-0.019559	-0.067312	0.221919
0.2294	-0.00176065	0.397198	-0.0156832	-0.262438	-0.020471	-0.14026	0.0648946	0.139454	0.272666	-0.144371	-0.181938	-0.0580601	-0.0088614	-0.0227339	0.0855615	-0.103243
0.0990944	0.000588098	-0.0477323	-0.00486022	-0.128968	-0.00778067	-0.0584932	0.198663	0.0775832	0.156828	-0.0595418	-0.077022	-0.0226054	-0.00334349	-0.00865315	0.0280334	-0.0427289
0.466339	0.000637407	-0.332746	-0.0129472	-0.0234252	-0.0207066	0.737969	-0.335758	0.0858554	0.136601	-0.156935	0.244513	-0.0668479	-0.0102839	-0.0263243	-0.0903883	-0.129259
0.321163	-0.00231514	0.284569	-0.0196738	-0.342992	-0.0234283	-0.159143	0.444567	0.0677082	0.329591	-0.162262	-0.203378	-0.0660812	-0.0101589	-0.0260094	0.0108229	-0.121863
0.502969	-0.00206225	0.37787	-0.0173106	-0.281777	-0.0220813	-0.150077	0.234542	-0.358111	-0.0686221	0.685486	-0.193737	-0.0624388	-0.00956739	-0.0245178	-0.0845673	-0.0230723
0.359558	0.00254916	-0.215737	-0.00943472	0.155723	-0.0242031	-0.156708	0.303803	-0.370982	0.447774	-0.156824	0.353293	-0.0681681	-0.0104996	-0.0268672	-0.0921275	-0.131638
0.502215	0.00117949	0.422912	0.00901107	-0.358975	-0.0208231	-0.135409	-0.0871244	-0.339422	0.319293	-0.143529	0.576979	-0.0590197	-0.00701163	0.0169562	-0.0800399	-0.115023
0.302232	-0.000241805	-0.110955	-0.0104258	-0.274488	-0.0122952	-0.089252	0.407794	0.00447387	0.367993	-0.0913251	-0.116976	-0.0354145	-0.00529721	-0.0136669	0.0487338	-0.0686982
0.154507	0.00105559	-0.155292	-0.00127228	-0.0118895	-0.00522271	-0.0396299	0.0538037	0.285534	-0.0853709	0.0194559	-0.0529144	-0.0152486	-0.002241	-0.00581003	-0.0210278	0.0360441
0.278835	-0.00136718	0.125152	-0.0155574	-0.326981	-0.0183636	-0.128117	0.503818	0.123834	0.118764	-0.131217	-0.166025	-0.0522896	-0.00793947	-0.0203984	0.0882247	-0.0915813
0.590303	-0.00314786	0.308559	-0.0329475	-0.172021	-0.0405025	0.63336	-0.488885	0.30141	-0.249874	-0.259589	0.563603	-0.118291	-0.0190884	-0.0481927	-0.156901	-0.217534
0.754697	-0.00469862	0.417992	-0.0260532	-0.36545	-0.0297311	0.748218	-0.400914	-0.345165	-0.163044	-0.201816	0.178567	-0.0855205	-0.0123811	0.567111	-0.114827	-0.162332
0.697543	-2.05839e-06	-0.535201	-0.0173756	0.367463	-0.0271035	-0.172475	-0.0766206	0.232533	-0.33206	0.753252	-0.228671	-0.0749252	0.389024	-0.030077	-0.102314	-0.145493
0.381856	-0.000429103	0.00725379	-0.0128979	-0.193397	-0.0187065	-0.128275	-0.147332	0.119738	0.706377	-0.133381	-0.168652	-0.0532317	-0.00808933	-0.0207785	0.153102	-0.101346
0.483836	-0.0018481	0.218747	-0.0324006	-0.20989	-0.0389691	0.640657	-0.477517	-0.226319	0.0399467	-0.250285	0.46357	-0.114437	-0.0183991	-0.0465022	-0.135974	0.189579
0.218496	0.000312593	-0.352007	-0.0118709	0.0289652	-0.0147162	-0.104526	0.294871	0.170464	0.142762	-0.107612	-0.137147	-0.0421933	0.00166692	0.184047	-0.0575875	0.00452659
0.302128	-0.00167316	0.205691	-0.0172143	-0.348724	-0.020003	-0.136369	0.513789	0.104662	0.101979	-0.14148	-0.178451	-0.0567826	-0.00865648	-0.0222154	0.113309	-0.107908
0.358173	0.000144306	0.456822	-0.0122102	0.216015	-0.0210004	-0.142507	-0.294395	0.374049	-0.277634	-0.107541	-0.18585	-0.0595024	-0.00909332	-0.0233204	-0.0806797	0.166658
0.120921	0.000694819	0.215111	-0.00677582	-0.0968236	-0.0126494	-0.0916654	-0.0629403	-0.000751416	0.173271	-0.0937401	-0.119979	-0.0364103	-0.00545094	-0.0140601	0.216729	-0.0645994
0.464634	-0.000859777	-0.299826	-0.0162294	-0.26909	-0.0200095	0.413538	-0.309542	0.198576	0.162137	-0.138671	0.568577	-0.0595326	-0.00909819	-0.0233327	-0.0807198	-0.115963
0.433459	-0.000295613	-0.271642	-0.0155823	-0.157722	-0.0233457	-0.157651	0.516518	0.509435	-0.292895	0.0777076	-0.202792	-0.0658584	-0.0101226	-0.025918	-0.0890837	0.209201
0.24426	0.000794073	-0.0820319	-0.00472424	-0.145384	-0.00665497	-0.0502722	0.407275	0.0979267	-0.107651	-0.0513147	-0.0665505	-0.0193768	-0.00285791	-0.00740217	0.0765282	-0.0383338
0.403287	0.00034578	0.291216	-0.0138466	0.189122	-0.0305524	-0.196688	-0.0527576	0.00202517	-0.361036	-0.0024341	-0.251149	-0.0850459	-0.013303	-0.00182705	0.687393	-0.161507
0.446133	0.00333484	-0.364587	-0.00720515	0.11206	-0.0200139	-0.130424	-0.0684919	-0.317305	0.537743	-0.139543	-0.129434	-0.0568122	-0.0066572	0.378574	-0.0510585	0.259773
0.485568	0.00106895	-0.409873	-0.0116256	-0.0434692	-0.0214134	-0.146029	-0.0441847	0.489764	-0.281652	0.451059	-0.18888	-0.0606259	-0.00927441	-0.023778	-0.0821682	0.381036
0.853497	-0.00304759	-0.016535	-0.0408378	0.0875515	-0.0552601	0.568865	-0.560346	0.0868035	-0.505944	0.647838	-0.376976	0.734456	-0.0257862	-0.0644321	-0.201997	-0.274386
0.732621	-0.00167672	-0.114391	-0.0229628	-0.226498	-0.0286456	0.528232	-0.396231	0.141498	-0.361794	-0.163285	-0.241746	0.889649	-0.0133461	-0.0339987	-0.11354	0.15869
0.454358	0.00918517	0.0264441	0.00995718	-0.117167	-0.0208784	-0.115708	0.676823	-0.327009	-0.142171	-0.140862	0.428275	-0.0591703	-0.00903988	-0.0231853	-0.0802396	-0.115299
0.463323	-0.00189967	0.17956	-0.0208149	-0.282539	-0.0265406	-0.177282	0.564677	-0.401545	0.323021	-0.179409	0.381322	-0.074428	-0.0115293	-0.0294543	-0.100351	-0.142833
0.497799	-0.00104314	-0.221272	-0.0182204	-0.326812	-0.0209881	-0.133494	-0.321645	0.614806	0.152688	-0.150636	0.406121	-0.0621915	-0.00952736	-0.0234147	0.236401	-0.120818
0.385938	-0.000241834	-0.147999	-0.0176534	-0.0688974	-0.02837	-0.184627	0.401317	0.261215	-0.341588	0.510635	-0.237062	-0.0792891	-0.00832906	0.198983	-0.10671	-0.151431
0.843292	0.00271656	-0.162424	-0.0111991	-0.60791	-0.0268685	0.520957	-0.418371	0.413429	-0.386071	0.0198122	-0.246732	0.391229	-0.0147817	-0.0375711	-0.121471	0.685212
0.546364	-0.00189513	0.310244	-0.0174114	-0.317338	-0.0211896	-0.145667	-0.087954	-0.108994	-0.183287	-0.148778	-0.187241	-0.0590153	0.311465	-0.02353	-0.0813621	0.761908
0.685207	0.00407286	-0.325839	0.0244352	-0.165848	0.369357	-0.116037	-0.305824	-0.35104	-0.00220105	-0.138188	0.710837	-0.0606564	-0.00927933	-0.00475233	0.488934	-0.118018
0.59096	0.000325716	-0.278889	-0.00831078	-0.255784	-0.00921162	-0.0647583	0.728605	0.0530144	0.0269342	-0.0698223	-0.0900318	-0.0266894	-0.00396166	-0.0102429	0.059549	-0.0507618
0.183888	0.00494427	-0.0163386	0.00156147	0.251309	-0.0113403	-0.0716686	-0.189203	-0.21356	0.111377	-0.0827552	0.0555423	-0.0327236	-0.00488313	-0.00258684	0.265797	-0.0655121
0.792731	-0.00529095	-0.0629007	-0.0331983	-0.573522	-0.033838	-0.218288	0.475749	-0.224509	-0.292562	-0.220435	-0.271513	0.702968	-0.0147619	-0.0375219	0.578077	0.231502
0.455898	0.0157815	-0.422385	0.0241425	0.431139	-0.0167465	0.233502	-0.252695	-0.0801241	-0.235473	0.397738	-0.122198	0.22295	-0.00767079	-0.0197165	-0.0688364	-0.0994523
0.305259	-0.000463485	0.00747747	-0.010637	0.0500309	-0.0124934	-0.0793485	-0.223488	0.605276	0.0428336	-0.097459	-0.0920095	-0.038783	-0.00581834	-0.014999	-0.0530017	-0.0771585
0.576992	-0.00207082	-0.289994	-0.0193608	-0.37449	-0.022127	-0.151355	0.17997	0.0812819	0.00809759	-0.15447	-0.194068	-0.0615607	0.311054	-0.0245684	-0.0847312	0.798346
0.272665	-0.00116614	0.405906	-0.0114603	-0.173395	-0.017284	-0.120245	-0.162144	0.137038	-0.239527	0.270446	-0.157659	-0.0493158	-0.00746805	-0.0192015	-0.0671264	0.212558
0.329654	0.00675635	0.354365	0.0135354	-0.218012	-0.0123812	-0.078817	-0.172536	-0.232272	0.216634	-0.0808904	0.378285	-0.0356564	-0.00533453	-0.0137624	-0.0487871	-0.0711674
0.292437	0.000296399	0.0260021	-0.0133925	-0.166694	-0.0181833	-0.102439	-0.293802	0.328021	0.170276	-0.132601	0.480493	-0.0572861	-0.00873718	-0.0224196	-0.0777398	-0.11184
0.244011	0.000933187	0.389143	-0.00546937	-0.0716725	-0.0113569	-0.0787976	-0.163384	0.21905	-0.171398	-0.0848743	-0.10893	-0.0327706	-0.00489034	-0.0126253	0.197597	-0.0605929
0.387872	-0.000754449	0.390219	-0.0203801	-0.0915917	-0.0310686	-0.200498	0.0342643	-0.427086	-0.075459	-0.20364	0.519133	-0.0864006	-0.0135319	-0.0344617	-0.0959307	0.337141
0.455138	0.000218132	0.0202388	-0.0175302	0.0454551	-0.0312231	-0.194322	-0.279596	0.437382	-0.273041	-0.206482	-0.255386	-0.0868057	0.0104477	0.56657	-0.116497	0.380526
0.422464	0.000338692	-0.331493	-0.0231905	0.266295	-0.0318257	0.190183	-0.435631	0.240654	0.280439	-0.223793	0.539231	-0.0987871	-0.0156508	-0.039726	-0.131984	-0.185103
0.605103	0.00388674	0.231971	0.0413077	0.219316	-0.0424007	-0.247904	-0.475222	0.265972	-0.440627	-0.228027	-0.319606	0.477165	-0.0190408	-0.0480761	-0.0393299	0.620574
0.427397	0.000755208	-0.23873	-0.00689909	0.391349	0.373053	-0.121078	0.0311056	-0.304324	-0.205197	-0.123175	0.449102	-0.0505406	-0.00766191	-0.0196939	-0.0687616	-0.0993479
0.505383	-0.00118309	-0.304023	-0.00187223	0.150751	-0.0375339	0.657474	-0.447309	0.260866	0.462577	-0.235465	-0.00140146	-0.105716	-0.0168575	-0.0427086	-0.140877	-0.196764
0.214868	-0.000287724	-0.0653303	-0.000604745	0.231675	-0.00158916	-0.0126774	-0.032765	-0.0379981	-0.0278628	-0.0126878	-0.0166563	-0.00467259	-0.00068047	-0.0017686	-0.00646984	-0.00963439
0.986938	-0.000801794	-0.163096	0.777096	-0.171088	-0.00441821	-0.0345625	-0.0862965	-0.0992028	-0.073998	-0.0345903	-0.0450965	-0.0129198	-0.00189492	-0.00491551	-0.0178324	-0.0264068
0.482398	-0.000396385	-0.390634	-0.0174748	0.0672838	-0.0251769	0.476164	-0.381149	0.354295	0.530555	-0.183285	-0.038969	-0.0814441	-0.0126975	-0.0323792	-0.109521	-0.155216
0.3706	-0.0021832	0.281333	-0.019966	0.374199	-0.0217239	-0.137921	-0.328056	0.532883	-0.054668	-0.150055	-0.163306	-0.0641842	-0.00985036	-0.0252317	-0.086874	-0.12444
0.347154	-0.00346583	0.0559159	-0.030385	0.0449068	-0.0359718	-0.161287	-0.464851	0.322437	0.172666	-0.231584	0.52959	-0.109391	-0.017504	-0.0432997	0.175066	-0.202885
0.465865	0.00172563	-0.19783	-0.00661811	0.442185	-0.0124934	-0.0875977	-0.0237577	-0.233929	-0.185544	-0.0836596	0.563706	-0.0359718	-0.00538322	-0.0138869	-0.0492127	-0.0717735
0.382294	-0.00312949	-0.36842	-0.0283579	0.226094	-0.0330142	-0.213939	0.320654	0.22271	0.531103	-0.216084	-0.266499	-0.0914842	-0.0143956	-0.0366118	0.128942	-0.157611
0.349303	-0.00296437	-0.297551	-0.0251581	0.358606	-0.0268724	-0.175168	0.125835	0.0342576	0.569695	-0.182306	-0.227123	-0.0753119	-0.0116757	-0.0298213	0.108912	-0.143401
0.597875	0.00395833	0.0166751	0.0137976	-0.164014	-0.0130177	0.206912	-0.313091	-0.282474	-0.283618	-0.113838	-0.170361	0.6952	-0.00954736	-0.0244672	-0.0823997	0.520239
0.474754	-0.00021661	-0.0961439	-0.0127472	0.385652	-0.017566	-0.121046	-0.273636	-0.300325	0.159256	-0.124144	0.644751	-0.0500937	-0.00759112	-0.0195142	-0.0681651	-0.0985141
0.296718	-0.000258154	-0.0993124	-0.0129728	0.382465	-0.0177891	-0.125475	-0.0888346	-0.301063	0.371309	-0.123563	0.262256	-0.0507087	-0.00768855	-0.0197616	-0.0689859	-0.0996612
0.652728	0.00179425	0.0700885	-0.0061025	-0.00638177	-0.0178787	0.622628	-0.324666	-0.226329	-0.295669	-0.118966	-0.188519	0.737981	-0.00992186	-0.0254119	-0.0874552	-0.125238
0.403471	-0.0046232	-0.0740583	-0.0342026	0.121429	-0.0397812	0.696513	-0.468014	-0.0695167	0.207662	-0.248535	0.120352	-0.111427	-0.0178641	-0.0441858	0.172468	-0.206259
0.465531	-0.00332781	-0.23439	-0.0348837	0.0205981	0.346348	-0.263768	0.355315	0.105553	-0.448712	0.511618	-0.33103	-0.120605	-0.0195047	-0.0492119	-0.159833	0.325792
0.338546	-0.00187635	-0.109387	-0.0183121	0.393292	-0.0210893	-0.146057	0.0794244	-0.107892	-0.2775	0.547225	-0.186504	-0.0597444	-0.0091323	-0.0234189	-0.0810005	0.021926
0.530828	0.000219626	-0.273553	-0.0178049	-0.176706	-0.0314438	0.59783	-0.441026	-0.0152934	0.436478	-0.205926	-0.0375445	-0.100383	-0.0159273	-0.0384066	0.507246	-0.187803
0.399269	-0.00321912	-0.259693	-0.0278299	0.195585	-0.0334833	-0.213415	0.535529	0.219084	-0.380159	0.35458	-0.269362	-0.0927044	-0.0146041	-0.0371301	-0.124139	0.150916
0.246943	0.0020759	0.334703	0.00485338	0.0731836	-0.011004	-0.0459114	-0.250244	-0.148404	0.414644	-0.102109	-0.0484259	-0.0458019	-0.00691425	-0.0177932	-0.0624269	-0.090469
0.989422	-0.00409822	0.0316087	0.947083	-0.568703	-0.0255653	0.686609	-0.135834	-0.411989	-0.195689	-0.186262	-0.231777	-0.0771657	-0.0119833	-0.0305924	0.0583898	0.155922
0.305436	-0.002766	0.440064	-0.0210908	0.287546	-0.0258221	-0.17115	-0.194331	0.0841782	-0.315074	0.315703	-0.220016	-0.0725096	-0.0112125	-0.0286592	-0.0978348	0.0329276
0.37289	-0.000600928	0.124003	-0.0172218	0.214932	-0.0219621	-0.0509672	-0.347735	-0.196169	0.125293	-0.157298	0.666611	-0.0702227	-0.0108363	-0.027714	-0.0948308	-0.135328
0.931734	-0.00456715	-0.364866	0.944585	-0.590248	-0.0270358	0.329152	0.0836762	0.424136	-0.358034	-0.200039	-0.246892	0.236938	-0.0130768	-0.0333267	-0.0222834	-0.158165
0.333468	-0.00134793	0.528377	-0.013449	0.375851	-0.0182603	-0.124458	-0.051126	-0.115405	-0.249894	-0.130564	-0.165232	-0.0520057	-0.00789435	-0.0202839	-0.0707156	0.116361
0.888324	-0.000367094	-0.241806	-0.0208821	-0.19575	-0.0324858	-0.229068	-0.460717	0.463858	-0.424457	0.231698	-0.289383	0.881809	-0.017289	-0.0417682	0.577425	-0.200859
0.38745	-0.000635648	0.162205	-0.016406	0.186008	-0.0221463	0.228521	-0.351462	0.228892	-0.31221	-0.172399	-0.197386	0.5375	-0.0109174	-0.0279179	-0.09548	-0.136213
0.375093	-0.00522713	-0.0473118	-0.0405216	0.0257902	-0.0460172	0.217308	-0.518143	0.0409433	0.360285	-0.286872	0.278014	-0.131976	-0.0215776	-0.0522634	0.467112	-0.239582
0.463688	0.00315099	-0.300443	-0.0027646	0.198615	-0.0116122	0.30736	-0.24544	-0.23443	0.619448	-0.104547	-0.0112026	-0.0447089	-0.00674268	-0.0173564	-0.0609624	-0.0884087
0.430379	-0.00149531	-0.177714	-0.0118019	0.52913	-0.0136567	0.37548	-0.227602	-0.253723	0.201238	-0.100547	-0.128421	-0.0392344	-0.0058884	-0.015178	-0.0536094	-0.0770183
0.29346	-0.00288489	-0.139118	-0.0260607	0.208787	-0.0317323	-0.205086	0.561056	0.232853	0.0306847	-0.209232	-0.258575	-0.0881388	-0.0138263	-0.0351953	0.127264	-0.150841
0.413576	-0.00251478	-0.29293	-0.029401	0.18454	0.305643	-0.222548	0.513987	-0.0331003	-0.388333	0.243238	-0.278713	-0.0967346	-0.0152963	-0.0388477	-0.129341	0.280306
0.215873	-0.00093926	0.323326	-0.0166583	0.335021	-0.0194319	-0.110094	-0.311952	0.00154364	0.158011	-0.144268	0.0794928	-0.0606869	-0.00928425	-0.0238028	-0.082249	-0.118074
0.293035	-0.000157442	-0.153231	-0.0138369	0.21318	-0.0226101	-0.147246	0.46769	0.27658	-0.28304	0.167273	-0.197546	-0.0638708	-0.00979948	-0.0251034	-0.08646	-0.121868
0.467831	0.00272698	0.343998	0.005952	-0.0359566	-0.0148952	0.27261	-0.270482	-0.309447	-0.246112	-0.0882049	-0.146428	-0.0109373	-0.0077375	-0.0198859	-0.0663918	0.591146
0.461052	-0.00119262	0.0748465	-0.0196949	-0.0199867	-0.0283556	0.6339	-0.418491	-0.267986	0.257977	-0.207925	0.438769	-0.0923985	-0.0145518	-0.0370001	-0.123743	-0.174211
0.423494	-0.00282817	-0.31111	-0.02576	0.211118	-0.0294306	-0.167409	-0.403524	0.42564	0.0720314	-0.200612	0.207214	-0.0873598	-0.0136942	-0.0328623	0.524066	-0.165525
0.512987	-0.00523091	0.094885	-0.0395391	-0.00134971	-0.0460364	0.608004	-0.51524	-0.084409	0.400262	-0.280946	0.491347	-0.132024	-0.0215864	-0.0542886	-0.17423	-0.239657
0.75237	-0.000541129	-0.424831	-0.0169011	0.218189	-0.0246507	-0.16735	-0.302661	-0.382436	0.488841	-0.165463	0.787047	-0.0583489	0.287901	-0.0273627	-0.0937106	-0.117768
0.447377	-0.000964297	-0.343474	-0.0143708	0.487166	-0.0161982	-0.111237	0.473983	-0.284057	-0.0332904	-0.113327	0.181569	-0.0463123	-0.00699448	-0.0179974	-0.0631103	-0.0914295
0.63469	-0.00151736	-0.21135	-0.0163712	-0.306815	-0.0191688	-0.134182	0.622081	-0.086112	-0.259308	0.685359	-0.17217	-0.0544999	-0.00829147	-0.0212909	-0.074037	0.0576277
0.34282	9.71288e-05	-0.146458	-0.0158434	0.117899	-0.0245748	0.550957	-0.363522	-0.122341	0.311673	-0.169607	0.220744	-0.0745297	-0.0115461	-0.0294965	-0.100484	-0.143014
0.45466	0.0048122	-0.362234	-0.000621143	0.0624568	0.323216	-0.118397	-0.0470153	-0.302083	0.599213	-0.114481	0.197641	-0.0498152	-0.00754705	-0.0194022	-0.0677934	-0.0979942
0.317197	-0.00135562	0.100954	-0.0144927	0.402333	-0.0172996	0.430392	-0.281052	0.00534072	-0.24732	-0.0907451	-0.159537	0.0741333	-0.00791238	-0.0203297	-0.0708668	-0.102287
0.493599	-0.000169739	-0.285913	-0.0124927	0.389293	-0.0173141	-0.122442	-0.132435	-0.0637379	-0.23985	0.675063	-0.157894	-0.0493989	-0.00748119	-0.0112189	0.133163	-0.0972164
0.58077	-0.00274752	-0.337328	-0.0286226	0.122225	-0.0342475	0.488643	-0.442606	0.514205	-0.163334	-0.221926	0.581872	-0.0998627	-0.0158371	-0.0401872	-0.133368	-0.186923
0.253805	-0.00237485	0.00933125	-0.0223488	0.203712	-0.0290503	-0.187418	0.267278	0.0548587	-0.347118	0.410648	-0.241503	-0.0810886	-0.0126379	-0.0322303	-0.109058	0.118954
0.359796	-0.00164461	0.413333	-0.0184473	0.239743	0.315492	-0.167485	-0.0842714	-0.385695	-0.277466	-0.171612	0.158071	-0.0708156	-0.0109337	-0.0269568	0.225031	-0.13639
0.189786	-9.04345e-05	0.218575	-0.0134761	0.217247	-0.022253	-0.141092	0.0754886	0.0799441	-0.281675	0.0451716	-0.194977	-0.062904	-0.00864071	0.295933	-0.0851824	-0.122115
0.294485	-8.62691e-05	0.214635	-0.0110371	0.368844	-0.0168653	-0.112546	0.309706	-0.293583	-0.236001	-0.0815725	-0.154374	-0.0481592	-0.00728539	-0.0187373	-0.0655809	0.152598
0.365358	0.000128315	0.402224	-0.0166786	0.146531	-0.0264137	-0.170543	0.103896	-0.392344	0.428315	-0.179684	-0.224033	-0.0740895	-0.00646331	0.251247	-0.099907	-0.142231
0.305609	-9.9178e-05	-0.199215	-0.0121093	0.394866	-0.0169348	-0.119005	0.290851	-0.295461	0.00372573	-0.0619797	-0.154921	-0.0483511	-0.00731567	-0.0188143	-0.0658375	0.310556
0.309513	-0.00098722	0.228279	-0.0216141	0.0692197	-0.0312879	-0.192046	-0.410241	0.376694	0.0655528	-0.202205	0.430344	-0.089596	-0.0140738	-0.0338076	-0.00488562	-0.16939
0.338195	-0.00079983	0.23769	-0.0152814	0.123259	-0.0260226	-0.167296	0.0363015	-0.388666	0.456734	-0.177437	-0.221381	-0.0730454	-0.0113009	-0.0288811	-0.0985378	0.354618
0.367342	-0.0032751	-0.100752	-0.0224537	0.422985	-0.0232045	-0.158815	0.173215	-0.130397	-0.269546	-0.160931	-0.20179	-0.0654775	-0.0100606	-0.0257617	0.0256473	0.550572
0.215314	-0.00261187	0.305992	-0.020265	0.29572	-0.0250048	-0.168416	0.0577324	0.0118888	-0.221727	-0.17154	-0.214405	-0.0703213	0.00117158	0.272846	-0.0949605	0.0438541
0.197318	-0.00152712	0.221343	-0.0188191	0.273177	-0.0245656	-0.164848	0.0989463	-0.144122	-0.137652	-0.168973	-0.21136	-0.0691425	0.00136493	0.273333	-0.0934101	0.166209
0.353667	0.000920169	-0.4823	-0.0124277	0.190719	-0.0181991	0.135737	-0.318838	0.0874445	0.150624	-0.145935	0.394532	-0.0627798	-0.00962259	-0.0236551	0.235623	-0.121889
0.251101	-0.00129762	-0.133365	-0.0175864	0.286166	-0.0233457	-0.156649	-0.128773	0.0685534	0.420532	-0.161771	-0.202792	-0.0658584	-0.0101226	-0.025918	0.275646	-0.123464
0.295513	0.000307429	-0.120002	-0.00789101	-0.349255	-0.014744	-0.103708	0.398728	0.170085	0.178513	-0.107796	-0.137374	-0.042271	-0.00636124	-0.0163845	0.237899	-0.0797891
0.428192	-0.00069856	-0.336858	-0.0200834	0.0811057	-0.0267669	0.47745	-0.395239	0.0883571	0.517994	-0.197034	0.22239	-0.0856302	-0.0134017	-0.0341372	-0.11497	-0.162523
0.645704	0.00162551	-0.0240855	-0.0103655	-0.121285	-0.0290906	-0.179626	0.194794	-0.421443	-0.270289	0.510624	-0.241765	-0.0811952	-0.0126558	-0.0322749	-0.109197	0.826182
0.684437	0.00773811	-0.225518	0.040625	-0.194766	-0.0152355	0.810845	-0.326245	0.241865	-0.299039	-0.121131	-0.171062	0.503534	-0.0100813	-0.0258137	-0.0887485	-0.127013
0.545177	-0.00129998	0.00558813	-0.0202622	-0.00803029	-0.0319231	0.510703	-0.420708	0.31289	-0.383388	0.0195782	-0.263034	0.6346	-0.0148015	-0.0376203	-0.125628	-0.176709
0.299825	-0.00159279	0.025844	-0.0167795	0.420342	0.371209	-0.1347	-0.118824	-0.0908073	-0.262422	0.250972	-0.175223	-0.0556065	-0.00846822	-0.0217387	-0.0755086	-0.106741
0.264183	-0.00411478	-0.0721698	-0.0262656	0.188668	0.357855	-0.205459	0.0888572	0.263471	-0.376066	0.120051	-0.265963	-0.0912564	-0.0143567	-0.0365152	-0.122266	0.195486
0.401401	0.00163498	0.440499	0.00345979	-0.390393	-0.0183843	-0.113217	0.221019	-0.313288	0.188688	-0.120326	0.354858	-0.0523465	-0.00794851	-0.0204213	-0.0711698	-0.102709
0.207856	-0.00154313	0.242503	-0.0169011	0.226205	-0.0246507	-0.160336	0.211367	0.255841	-0.309756	-0.0742808	-0.211951	-0.0693709	-0.0106965	-0.0273627	-0.0937106	0.0645968
0.393433	0.00962223	0.584938	0.0468365	-0.276227	-0.0131401	-0.0689378	0.0958291	-0.246355	-0.113233	-0.0700127	0.23561	-0.0377873	-0.00566397	-0.0146047	-0.0516606	-0.0752548
0.365626	-0.00301595	0.258344	-0.0217451	0.0922819	-0.0314175	-0.0424381	-0.40824	0.437793	-0.135819	-0.209912	0.494673	-0.0899343	-0.0141314	-0.0359548	-0.120554	-0.169974
0.370249	-0.0025063	0.00316848	-0.0176946	0.263415	0.366337	-0.16013	-0.155414	-0.142922	-0.30891	0.550175	-0.210516	-0.0688169	-0.0106058	-0.0271344	-0.0929816	0.0144897

[truncated: 10 more sheets: var, trust2, trust, fre, random, bubble, ANOVA2, TableA, ICC, SST]
